# Supplementary material for: Systematic screening of viral and human genetic variation identifies antiretroviral resistance and immune escape link
Source: eLife. 2021 Jun 1;10:e67388. doi: 10.7554/eLife.67388 (PMC8169104; doi:10.7554/eLife.67388)
Supplement: Source data 1. [file elife-67388-data1.zip]

Archive with 19 entries (16 files):
- datafiles/
- datafiles/crosssectional_RTV179_HLAB35.csv
- __MACOSX/
- __MACOSX/datafiles/
- __MACOSX/datafiles/._crosssectional_RTV179_HLAB35.csv
- datafiles/survival_RTE138_HLAB18.csv
- __MACOSX/datafiles/._survival_RTE138_HLAB18.csv
- datafiles/9merFASTA_RT138.txt
- __MACOSX/datafiles/._9merFASTA_RT138.txt
- datafiles/survival_RTE138_HLAA24.csv
- __MACOSX/datafiles/._survival_RTE138_HLAA24.csv
- datafiles/crosssectional_RTE138_HLAA24.csv
- __MACOSX/datafiles/._crosssectional_RTE138_HLAA24.csv
- datafiles/9merFASTA_RT179.txt
- __MACOSX/datafiles/._9merFASTA_RT179.txt
- datafiles/survival_RTV179_HLAB35.csv
- __MACOSX/datafiles/._survival_RTV179_HLAB35.csv
- datafiles/crosssectional_RTE138_HLAB18.csv
- __MACOSX/datafiles/._crosssectional_RTE138_HLAB18.csv
