# Supplementary material for: Systematic screening of viral and human genetic variation identifies antiretroviral resistance and immune escape link
Source: eLife. 2021 Jun 1;10:e67388. doi: 10.7554/eLife.67388 (PMC8169104; doi:10.7554/eLife.67388)
Supplement: Source data 1. [file elife-67388-data1.zip › datafiles/crosssectional_RTV179_HLAB35.csv]

queriedhla	yearsinfected	queriedmutation
0	6.069815195	FALSE
0	0.117727584	FALSE
0	5.80971937	FALSE
0	0.013689254	FALSE
0	6.902121834	FALSE
0	0.169746749	FALSE
0	5.486652977	FALSE
0	8.021902806	FALSE
0	5.333333333	FALSE
0	0.076659822	FALSE
0	6.422997947	FALSE
1	0.550308008	FALSE
0	1.174537988	FALSE
0	1.87816564	FALSE
0	0.391512663	FALSE
0	12.30937714	FALSE
1	0.084873374	FALSE
0	6.080766598	FALSE
1	0.596851472	FALSE
1	6.288843258	FALSE
0	1.35523614	FALSE
0	0	FALSE
0	0.060232717	FALSE
0	4.265571526	FALSE
0	7.865845311	FALSE
0	0.087611225	FALSE
1	5.341546886	FALSE
0	0.041067762	FALSE
0	0.016427105	FALSE
1	0.947296372	FALSE
0	0	FALSE
0	0.687200548	FALSE
0	0.010951403	FALSE
0	0.054757016	FALSE
0	3.375770021	FALSE
0	0.229979466	FALSE
0	10.2587269	FALSE
0	4.503764545	FALSE
0	0.621492129	TRUE
0	5.735797399	FALSE
0	0.692676249	FALSE
0	0.492813142	FALSE
0	9.11156742	FALSE
0	5.325119781	FALSE
0	0.303901437	FALSE
0	0.490075291	FALSE
0	7.331964408	FALSE
0	4.210814511	FALSE
0	6.932238193	FALSE
0	1.056810404	FALSE
0	0	FALSE
0	0.314852841	FALSE
0	0.147843943	FALSE
0	0.334017796	FALSE
0	11.48528405	FALSE
0	20.46817248	FALSE
0	21.44010951	FALSE
0	0.509240246	FALSE
0	5.642710472	FALSE
0	0.109514031	FALSE
0	18.97878166	TRUE
0	10.34633812	FALSE
1	13.00752909	FALSE
0	3.893223819	FALSE
0	0.030116359	FALSE
0	3.624914442	FALSE
0	6.891170431	FALSE
0	1.952087611	FALSE
1	4.295687885	FALSE
0	4.837782341	FALSE
0	5.240246407	FALSE
0	3.942505133	FALSE
0	3.290896646	FALSE
0	10.07255305	FALSE
1	3.701574264	FALSE
1	7.531827515	FALSE
0	2.746064339	FALSE
0	5.864476386	FALSE
0	7.077344285	FALSE
0	6.554414784	FALSE
0	0	FALSE
0	0.024640657	FALSE
0	2.726899384	FALSE
0	1.133470226	FALSE
0	5.188227242	FALSE
0	8.010951403	FALSE
0	5.801505818	FALSE
0	7.961670089	FALSE
1	5.872689938	FALSE
0	12.22176591	TRUE
0	0.613278576	TRUE
0	3.718001369	FALSE
0	9.765913758	FALSE
0	4.394250513	FALSE
1	3.759069131	FALSE
0	7.561943874	FALSE
0	16.16427105	FALSE
1	2.984257358	FALSE
0	14.39835729	FALSE
0	0.019164956	FALSE
1	0.511978097	FALSE
0	3.75633128	FALSE
0	6.119096509	FALSE
0	3.518138261	FALSE
0	3.534565366	FALSE
0	8.167008898	FALSE
0	2.119096509	FALSE
0	0	FALSE
1	7.312799452	FALSE
0	5.188227242	FALSE
1	2.663928816	FALSE
0	6.135523614	FALSE
0	6.510609172	FALSE
0	6.32991102	FALSE
0	10.33538672	FALSE
0	0.03559206	FALSE
0	0	FALSE
0	0	FALSE
0	4.262833676	FALSE
1	3.23340178	FALSE
0	0.136892539	FALSE
1	6.773442847	FALSE
0	0.076659822	FALSE
0	10.71047228	FALSE
0	0.065708419	FALSE
1	0.054757016	FALSE
0	0.199863107	FALSE
0	0	FALSE
0	4.394250513	FALSE
0	12.14236824	FALSE
0	3.660506502	FALSE
0	0.136892539	FALSE
0	0	FALSE
0	1.437371663	FALSE
0	11.08281999	FALSE
0	0.010951403	FALSE
0	0.005475702	FALSE
0	4.424366872	FALSE
0	1.653661875	FALSE
0	5.409993155	FALSE
0	4.739219713	FALSE
1	3.983572895	FALSE
1	0.093086927	FALSE
1	0.027378508	FALSE
0	3.370294319	FALSE
1	2.663928816	FALSE
0	8.438056126	FALSE
0	2.798083504	FALSE
0	6.483230664	FALSE
1	11.8275154	FALSE
0	5.407255305	FALSE
0	0.010951403	FALSE
0	9.708418891	FALSE
0	0.114989733	FALSE
0	1.741273101	FALSE
1	5.733059548	FALSE
1	0.120465435	FALSE
1	19.6659822	FALSE
0	0.588637919	FALSE
0	0.59137577	TRUE
1	0.435318275	FALSE
0	0.043805613	FALSE
0	11.07460643	FALSE
0	5.73853525	FALSE
0	2.959616701	FALSE
0	4.791238877	FALSE
0	17.19370294	FALSE
0	3.197809719	FALSE
0	23.1266256	FALSE
0	0.027378508	FALSE
0	6.32991102	FALSE
0	7.854893908	FALSE
0	3.822039699	FALSE
0	14.4421629	FALSE
0	0.229979466	FALSE
0	0.616016427	FALSE
0	0.041067762	FALSE
0	3.600273785	FALSE
1	0.251882272	FALSE
0	5.577002053	FALSE
0	13.11156742	FALSE
0	4.306639288	FALSE
0	0.054757016	FALSE
0	7.696098563	FALSE
0	6.88569473	FALSE
0	7.676933607	FALSE
0	0.052019165	FALSE
0	0.027378508	FALSE
1	0	FALSE
0	0.323066393	FALSE
0	3.143052704	FALSE
0	0.169746749	FALSE
0	5.158110883	FALSE
1	0.076659822	FALSE
0	4.054757016	FALSE
0	10.27241615	FALSE
1	15.15674196	FALSE
0	16.91170431	FALSE
0	5.919233402	FALSE
0	18.35181383	FALSE
0	0.413415469	FALSE
0	0.851471595	FALSE
0	0	FALSE
0	3.225188227	FALSE
0	3.641341547	FALSE
0	0.862422998	FALSE
1	0.136892539	FALSE
0	4.48733744	FALSE
0	0.454483231	FALSE
0	10.07255305	FALSE
1	3.82477755	FALSE
0	7.835728953	FALSE
0	13.83983573	FALSE
0	0.271047228	TRUE
0	3.712525667	FALSE
0	9.048596851	FALSE
0	0.180698152	FALSE
0	0.10403833	FALSE
1	1.01026694	FALSE
0	2.272416153	FALSE
0	11.93976728	FALSE
0	5.207392197	FALSE
0	0.052019165	FALSE
0	0.019164956	FALSE
0	2.201232033	FALSE
0	5.267624914	FALSE
1	6.496919918	FALSE
0	0.065708419	FALSE
1	0.224503765	FALSE
0	9.226557153	FALSE
1	12.45995893	FALSE
0	0.985626283	FALSE
0	11.14852841	FALSE
1	0.711841205	FALSE
0	4.03559206	FALSE
0	0.032854209	FALSE
0	0.161533196	FALSE
0	4.010951403	FALSE
1	4.41889117	FALSE
0	2.351813826	FALSE
1	3.693360712	FALSE
0	0.043805613	FALSE
0	10.54072553	FALSE
0	9.32238193	FALSE
0	6.223134839	FALSE
0	7.167693361	FALSE
0	0.065708419	FALSE
0	0.197125257	FALSE
1	0.476386037	FALSE
0	4.807665982	FALSE
0	0.038329911	FALSE
1	6.986995209	FALSE
0	0.320328542	FALSE
0	7.890485969	FALSE
0	6.075290897	FALSE
0	1.486652977	FALSE
0	0.060232717	FALSE
0	19.84941821	FALSE
0	3.40862423	FALSE
0	0	FALSE
0	17.9192334	FALSE
0	0.262833676	FALSE
0	6.431211499	FALSE
0	14.03696099	FALSE
0	0.733744011	FALSE
0	8.97467488	FALSE
0	4.199863107	FALSE
0	0.030116359	FALSE
0	6.57357974	FALSE
0	0.010951403	FALSE
0	3.805612594	FALSE
0	10.74880219	FALSE
0	5.607118412	FALSE
0	0.572210815	FALSE
0	0.019164956	FALSE
1	3.852156057	FALSE
0	4.079397673	FALSE
1	6.316221766	FALSE
0	6.154688569	FALSE
0	5.820670773	FALSE
0	6.340862423	FALSE
0	3.030800821	TRUE
0	10.80903491	FALSE
0	4.31211499	FALSE
0	0.016427105	FALSE
1	0.498288843	FALSE
0	0.421629021	FALSE
0	0.5229295	FALSE
0	0.443531828	FALSE
0	1.155373032	FALSE
0	1.478439425	FALSE
0	11.3100616	FALSE
0	0	FALSE
0	13.66735113	FALSE
0	0.501026694	FALSE
0	1.388090349	FALSE
0	6.746064339	FALSE
0	6.354551677	FALSE
0	5.199178645	FALSE
0	9.210130048	FALSE
0	12.8678987	FALSE
0	4.542094456	FALSE
0	0.013689254	FALSE
0	0.38329911	FALSE
1	5.713894593	FALSE
0	0.443531828	FALSE
0	0.213552361	FALSE
0	3.958932238	FALSE
0	5.900068446	FALSE
0	5.152635181	FALSE
1	2.636550308	FALSE
1	4.062970568	FALSE
1	12.59137577	FALSE
1	0.134154689	FALSE
0	0.698151951	FALSE
0	5.097878166	FALSE
1	8.210814511	FALSE
0	0.459958932	FALSE
0	0.725530459	FALSE
0	7.611225188	FALSE
0	12.32306639	FALSE
0	6.729637235	FALSE
1	0.470910335	FALSE
0	0.090349076	FALSE
0	5.374401095	FALSE
0	9.28678987	FALSE
0	8.747433265	FALSE
0	4.013689254	FALSE
0	4.191649555	FALSE
1	14.35455168	FALSE
0	13.09514031	FALSE
1	6.581793292	FALSE
0	0	FALSE
0	8.147843943	FALSE
0	2.047912389	FALSE
0	6.012320329	FALSE
0	0.062970568	FALSE
0	6.568104038	FALSE
1	3.665982204	TRUE
0	0.301163587	FALSE
0	19.37029432	FALSE
0	14.770705	FALSE
0	5.229295003	FALSE
0	3.641341547	FALSE
1	5.639972621	TRUE
0	8.561259411	FALSE
0	8.369609856	FALSE
0	5.535934292	FALSE
1	3.863107461	FALSE
0	6.896646133	FALSE
0	14.46406571	FALSE
0	4.944558522	FALSE
0	9.434633812	FALSE
0	0.109514031	FALSE
1	2.729637235	FALSE
0	0.010951403	FALSE
0	0.388774812	FALSE
0	23.45242984	FALSE
0	8.531143053	TRUE
0	3.624914442	FALSE
0	5.448323066	FALSE
0	0.134154689	FALSE
1	4.399726215	TRUE
0	6.776180698	FALSE
0	7.310061602	FALSE
1	5.579739904	FALSE
0	0	FALSE
1	9.557837098	FALSE
0	0.550308008	FALSE
0	5.63449692	FALSE
0	6.376454483	FALSE
0	0.038329911	FALSE
0	9.631759069	FALSE
0	5.440109514	FALSE
0	9.368925394	FALSE
0	7.112936345	FALSE
0	7.069130732	FALSE
0	0.183436003	FALSE
0	11.06091718	FALSE
0	0.005475702	FALSE
1	0.112251882	FALSE
0	0.161533196	FALSE
0	0.03559206	FALSE
0	0.016427105	FALSE
0	0	FALSE
0	0.052019165	FALSE
0	19.85215606	FALSE
0	7.422313484	FALSE
0	0.052019165	FALSE
0	4.306639288	FALSE
1	4.095824778	FALSE
0	10.86926762	FALSE
1	0	FALSE
1	0	FALSE
0	0	FALSE
0	6.658453114	FALSE
0	0.057494867	FALSE
1	0.021902806	FALSE
0	1.034907598	FALSE
1	2.43394935	FALSE
0	5.215605749	FALSE
0	2.524298426	FALSE
0	0.021902806	FALSE
0	3.567419576	FALSE
1	1.160848734	FALSE
0	5.311430527	FALSE
0	5.880903491	FALSE
0	0.169746749	FALSE
0	1.659137577	FALSE
0	0.054757016	FALSE
0	0	FALSE
0	0.62696783	FALSE
0	4.960985626	FALSE
0	6.001368925	FALSE
0	8.090349076	FALSE
0	0.235455168	FALSE
0	0.240930869	FALSE
0	4.082135524	FALSE
0	6.091718001	FALSE
1	0.043805613	FALSE
0	2.614647502	FALSE
0	0.008213552	FALSE
0	0.134154689	FALSE
0	4.791238877	FALSE
0	5.418206708	FALSE
0	7.986310746	FALSE
0	2.737850787	FALSE
0	0.221765914	FALSE
1	0.377823409	FALSE
0	7.301848049	FALSE
0	2.647501711	FALSE
1	3.58384668	FALSE
0	16.63244353	FALSE
0	0.024640657	FALSE
0	0.17522245	FALSE
0	2.6091718	FALSE
0	0.17522245	FALSE
0	0.76386037	FALSE
0	3.950718686	FALSE
0	0.366872005	FALSE
0	4.123203285	FALSE
1	0.59137577	FALSE
0	0.427104723	FALSE
0	0	FALSE
0	7.813826146	FALSE
0	1.672826831	FALSE
0	4.38329911	FALSE
0	3.099247091	FALSE
0	0.084873374	FALSE
0	3.882272416	FALSE
0	3.299110198	FALSE
1	0.07118412	FALSE
0	2.773442847	FALSE
0	11.37850787	FALSE
0	18.23134839	TRUE
0	3.638603696	FALSE
1	0	FALSE
0	6.524298426	FALSE
0	10.17111567	FALSE
1	3.518138261	FALSE
0	1.415468857	FALSE
0	15.22518823	FALSE
0	4.076659822	FALSE
0	5.796030116	FALSE
0	0.038329911	FALSE
0	6.439425051	FALSE
0	0	FALSE
0	5.371663244	FALSE
0	4.65982204	FALSE
0	12.72826831	FALSE
0	4.410677618	FALSE
0	0.016427105	FALSE
0	5.086926762	FALSE
0	5.117043121	FALSE
0	3.852156057	FALSE
0	4.774811773	FALSE
0	5.133470226	FALSE
1	4.136892539	FALSE
0	2.387405886	FALSE
0	1.103353867	FALSE
0	12.44900753	FALSE
0	0.93908282	FALSE
0	3.485284052	FALSE
0	4.06844627	FALSE
0	3.748117728	FALSE
0	0.010951403	FALSE
0	6.754277892	FALSE
0	0.052019165	FALSE
1	0.435318275	FALSE
0	3.321013005	FALSE
0	5.820670773	FALSE
0	12.24640657	FALSE
1	0.24366872	FALSE
0	0	FALSE
0	0.380561259	TRUE
0	1.106091718	FALSE
1	11.70157426	FALSE
1	3.603011636	FALSE
0	5.42642026	FALSE
0	8.429842574	FALSE
0	3.463381246	FALSE
0	5.048596851	FALSE
0	0.076659822	FALSE
1	4.752908966	TRUE
1	8.90349076	FALSE
0	6.420260096	FALSE
0	6.119096509	FALSE
0	0.517453799	FALSE
0	6.346338125	FALSE
0	5.971252567	FALSE
0	5.067761807	FALSE
0	1.604380561	FALSE
0	0.010951403	FALSE
1	0	FALSE
0	0.052019165	FALSE
0	4.533880903	FALSE
0	3.126625599	FALSE
0	6.340862423	FALSE
0	0.054757016	FALSE
0	1.973990418	FALSE
0	8.509240246	FALSE
0	0.106776181	FALSE
0	0.073921971	FALSE
1	5.264887064	FALSE
0	9.470225873	FALSE
0	0.750171116	FALSE
0	0.325804244	FALSE
1	5.681040383	FALSE
0	0	FALSE
1	5.990417522	FALSE
0	0.043805613	FALSE
0	5.127994524	FALSE
0	4.950034223	FALSE
0	0.076659822	FALSE
1	0.038329911	FALSE
0	8.687200548	FALSE
0	3.994524298	FALSE
0	0.413415469	FALSE
0	7.633127995	FALSE
0	0.167008898	FALSE
1	2.981519507	FALSE
0	6.036960986	FALSE
1	0.024640657	FALSE
0	0.34770705	FALSE
0	4.156057495	FALSE
0	0.232717317	TRUE
0	0.424366872	FALSE
1	5.475701574	FALSE
0	6.160164271	FALSE
0	0.041067762	TRUE
0	0.1724846	FALSE
0	0.038329911	FALSE
0	4.845995893	FALSE
0	4.996577687	FALSE
0	0.082135524	FALSE
1	1.995893224	FALSE
1	2.814510609	FALSE
0	5.672826831	TRUE
0	4.355920602	FALSE
1	4.331279945	FALSE
0	0.032854209	FALSE
0	3.972621492	FALSE
0	1.368925394	FALSE
0	0.054757016	FALSE
1	0.093086927	FALSE
1	3.446954141	FALSE
0	0.095824778	FALSE
1	4.06844627	FALSE
0	12.84873374	FALSE
0	3.89596167	FALSE
0	7.8275154	FALSE
1	0.021902806	FALSE
0	3.698836413	FALSE
0	6.499657769	FALSE
0	1.845311431	FALSE
0	7.665982204	FALSE
0	4.509240246	FALSE
0	3.811088296	FALSE
1	5.144421629	FALSE
0	7.041752225	FALSE
0	1.911019849	FALSE
0	3.923340178	FALSE
0	8.665297741	FALSE
0	3.96440794	FALSE
0	0.257357974	FALSE
0	8.334017796	FALSE
1	0.188911704	FALSE
0	0.101300479	FALSE
0	0.060232717	FALSE
0	13.13894593	FALSE
1	3.34017796	FALSE
0	7.657768652	FALSE
0	8.161533196	FALSE
1	0.221765914	FALSE
0	2.959616701	FALSE
0	0.082135524	FALSE
1	6.811772758	FALSE
1	4.988364134	FALSE
0	1.686516085	FALSE
0	5.80698152	FALSE
1	3.545516769	FALSE
1	3.849418207	FALSE
0	2.475017112	FALSE
1	0.167008898	FALSE
1	11.47980835	FALSE
0	4.873374401	FALSE
0	0.648870637	FALSE
0	0.016427105	FALSE
0	0.747433265	FALSE
0	5.900068446	FALSE
0	0.095824778	FALSE
0	10.82272416	FALSE
0	15.00342231	FALSE
1	6.721423682	FALSE
0	0.106776181	FALSE
0	11.46064339	FALSE
0	0.002737851	FALSE
1	5.629021218	FALSE
0	0.013689254	FALSE
0	11.57015743	FALSE
1	2.406570842	FALSE
0	0.087611225	FALSE
0	7.206023272	FALSE
0	2.661190965	FALSE
0	0.021902806	FALSE
0	4.79945243	FALSE
0	0.20807666	FALSE
0	0.317590691	FALSE
0	1.916495551	FALSE
0	5.464750171	FALSE
0	3.496235455	FALSE
0	8.235455168	FALSE
1	9.984941821	FALSE
0	0.046543463	FALSE
0	4.164271047	FALSE
1	7.822039699	FALSE
0	8.136892539	FALSE
0	3.937029432	FALSE
1	0.016427105	FALSE
1	0.019164956	FALSE
0	10.46954141	FALSE
0	0.169746749	FALSE
0	17.88637919	FALSE
0	0.021902806	FALSE
1	5.138945927	FALSE
0	6.061601643	FALSE
0	2.031485284	FALSE
0	0.021902806	FALSE
1	4.186173854	FALSE
0	1.125256674	FALSE
0	3.427789185	FALSE
0	7.427789185	FALSE
0	0.016427105	FALSE
1	5.188227242	FALSE
0	0.410677618	FALSE
1	0.646132786	FALSE
0	0.432580424	FALSE
0	0.046543463	FALSE
0	5.508555784	FALSE
1	4.358658453	FALSE
0	2.097193703	FALSE
0	6.29705681	TRUE
0	4.328542094	FALSE
1	0.38329911	FALSE
0	3.362080767	FALSE
0	3.734428474	FALSE
0	2.622861054	FALSE
0	5.190965092	FALSE
0	10.2532512	FALSE
1	2.973305955	FALSE
0	8.670773443	FALSE
0	0.049281314	FALSE
0	8.1724846	TRUE
0	6.669404517	FALSE
1	2.951403149	FALSE
0	0.52019165	FALSE
0	12.02464066	FALSE
0	3.088295688	FALSE
0	7.852156057	FALSE
0	0.06844627	FALSE
0	4.856947296	FALSE
0	0.016427105	FALSE
0	7.592060233	FALSE
0	6.915811088	FALSE
0	0	FALSE
0	9.976728268	FALSE
0	3.107460643	FALSE
0	6.729637235	TRUE
0	1.067761807	FALSE
0	6.683093771	FALSE
0	0.169746749	FALSE
0	0.087611225	FALSE
0	3.712525667	FALSE
0	6.981519507	FALSE
1	0.145106092	FALSE
0	5.932922656	FALSE
0	4.120465435	FALSE
0	7.937029432	FALSE
1	7.02532512	FALSE
0	0.536618754	FALSE
0	4.873374401	FALSE
1	12.41889117	FALSE
1	0.062970568	FALSE
0	16.49281314	FALSE
1	6.557152635	FALSE
0	2.324435318	FALSE
0	12.58590007	FALSE
1	9.28678987	FALSE
0	12.61054073	FALSE
0	0.062970568	FALSE
0	2.904859685	FALSE
0	4.38329911	FALSE
1	0	FALSE
0	0.076659822	FALSE
0	0.221765914	FALSE
0	4.038329911	FALSE
0	0.410677618	FALSE
0	8.199863107	FALSE
0	3.923340178	FALSE
1	6.379192334	FALSE
0	0.405201916	FALSE
1	3.882272416	FALSE
0	3.679671458	FALSE
0	4.008213552	FALSE
0	4.936344969	FALSE
0	4.793976728	FALSE
1	0.728268309	FALSE
0	4.309377139	FALSE
0	10.16290212	FALSE
0	5.990417522	FALSE
1	7.386721424	FALSE
0	0.019164956	FALSE
1	0.095824778	FALSE
0	0.073921971	FALSE
0	2.488706366	FALSE
0	13.67830253	FALSE
1	0.073921971	FALSE
0	13.48391513	FALSE
1	6.231348392	FALSE
0	5.073237509	FALSE
0	10.16837782	FALSE
0	1.341546886	FALSE
0	13.36344969	FALSE
0	0.109514031	FALSE
0	9.716632444	FALSE
0	9.021218344	FALSE
0	0.021902806	FALSE
0	6.154688569	FALSE
0	0.073921971	FALSE
1	0.164271047	FALSE
0	0.06844627	FALSE
1	8.295687885	FALSE
0	8.837782341	FALSE
0	0.084873374	FALSE
0	0.019164956	FALSE
0	0.038329911	FALSE
0	10.54072553	FALSE
0	8.344969199	FALSE
0	0.147843943	FALSE
0	3.274469541	FALSE
1	4.303901437	FALSE
0	12.30116359	FALSE
0	10.68309377	FALSE
0	5.420944559	FALSE
0	1.478439425	FALSE
0	0.936344969	FALSE
0	0.032854209	FALSE
1	4.446269678	FALSE
0	0.046543463	FALSE
0	0.197125257	FALSE
0	0.574948665	FALSE
1	9.897330595	FALSE
0	0.079397673	FALSE
0	0.010951403	FALSE
0	8.123203285	FALSE
0	0.073921971	FALSE
0	11.97262149	FALSE
1	8.851471595	FALSE
0	4.750171116	FALSE
0	4.153319644	FALSE
0	0.38329911	FALSE
0	0.084873374	FALSE
0	0.010951403	FALSE
0	2.458590007	FALSE
0	0.284736482	FALSE
1	4.24366872	FALSE
0	0.024640657	FALSE
0	2.094455852	FALSE
0	5.35797399	FALSE
0	0.470910335	FALSE
1	0.5229295	TRUE
0	3.4770705	FALSE
0	0.142368241	FALSE
1	3.797399042	FALSE
0	0.027378508	FALSE
0	0.476386037	FALSE
0	14.93223819	FALSE
0	2.814510609	FALSE
0	6.173853525	FALSE
0	4.232717317	FALSE
0	1.295003422	FALSE
0	4.577686516	FALSE
0	0.06844627	FALSE
0	0.224503765	FALSE
1	2.822724162	FALSE
0	19.04722793	FALSE
0	3.515400411	FALSE
0	4.388774812	FALSE
0	2.559890486	FALSE
0	5.571526352	FALSE
0	2.36550308	FALSE
0	10.64476386	FALSE
0	4.106776181	FALSE
0	11.97535934	FALSE
0	6.46954141	FALSE
0	8.07118412	FALSE
1	0.016427105	FALSE
1	0.446269678	FALSE
0	4.550308008	FALSE
0	2.6091718	FALSE
0	0.065708419	FALSE
0	2.061601643	FALSE
1	0.027378508	FALSE
0	15.04996578	FALSE
1	6.132785763	FALSE
0	0.407939767	FALSE
0	6.595482546	TRUE
0	0.049281314	FALSE
1	10.68583162	FALSE
0	0.032854209	FALSE
0	3.906913073	FALSE
0	2.091718001	FALSE
0	9.823408624	FALSE
0	0.59137577	FALSE
0	5.374401095	FALSE
1	8.024640657	FALSE
0	0.366872005	FALSE
1	8.944558522	FALSE
0	0.049281314	FALSE
0	6.483230664	FALSE
0	10.83641342	FALSE
1	2.600958248	FALSE
0	4.55578371	FALSE
0	0.646132786	FALSE
0	0.024640657	FALSE
0	0.5229295	FALSE
0	0.060232717	FALSE
0	4.197125257	TRUE
0	19.57837098	FALSE
0	4.421629021	FALSE
0	7.832991102	FALSE
0	4.788501027	FALSE
0	0.199863107	FALSE
0	0.005475702	FALSE
0	7.028062971	FALSE
0	4.728268309	FALSE
0	7.400410678	FALSE
0	10.72416153	FALSE
0	13.36071184	FALSE
0	0	FALSE
0	4.788501027	FALSE
0	3.887748118	FALSE
0	16.48733744	FALSE
0	0.010951403	FALSE
1	0.076659822	FALSE
0	5.541409993	FALSE
0	1.242984257	FALSE
0	3.238877481	FALSE
0	0.038329911	FALSE
1	4.082135524	FALSE
1	5.867214237	FALSE
1	10.38193018	FALSE
0	4.6954141	FALSE
0	4.832306639	FALSE
0	0.079397673	FALSE
0	0.648870637	FALSE
0	5.212867899	FALSE
1	0.13963039	FALSE
0	28.60232717	FALSE
0	3.039014374	FALSE
0	3.545516769	FALSE
0	8.440793977	FALSE
0	6.562628337	FALSE
0	5.086926762	FALSE
0	2.182067077	FALSE
0	1.741273101	FALSE
0	0.112251882	FALSE
0	0.421629021	FALSE
0	6.532511978	FALSE
1	0.325804244	FALSE
0	9.790554415	FALSE
0	0.229979466	FALSE
1	0.043805613	FALSE
0	15.67967146	FALSE
0	4.709103354	FALSE
0	13.3853525	FALSE
1	0.043805613	FALSE
0	0.021902806	FALSE
0	0.216290212	FALSE
0	0.558521561	FALSE
0	0.019164956	FALSE
0	0.038329911	FALSE
0	10.78986995	FALSE
0	9.210130048	FALSE
1	3.835728953	FALSE
0	4.752908966	FALSE
0	6.425735797	FALSE
0	3.12936345	FALSE
0	0.10403833	FALSE
0	4.536618754	FALSE
0	0.03559206	FALSE
0	0.109514031	FALSE
0	6.861054073	FALSE
0	0.449007529	FALSE
0	0.060232717	FALSE
0	0.134154689	FALSE
0	2.094455852	FALSE
1	0.002737851	FALSE
0	0.544832307	FALSE
0	3.383983573	FALSE
0	5.869952088	FALSE
0	5.804243669	FALSE
0	9.53045859	FALSE
1	3.216974675	FALSE
0	0.07118412	FALSE
0	0.219028063	FALSE
0	0.041067762	FALSE
0	0.032854209	FALSE
0	0.48733744	FALSE
0	7.939767283	FALSE
1	13.12525667	FALSE
0	2.461327858	FALSE
0	4.700889802	FALSE
1	3.874058864	FALSE
0	5.984941821	FALSE
1	6.130047912	FALSE
0	6.910335387	FALSE
1	6.546201232	TRUE
1	0	FALSE
0	0	FALSE
0	8.895277207	FALSE
0	21.63723477	FALSE
0	2.006844627	FALSE
0	0.046543463	FALSE
0	1.029431896	FALSE
1	0.021902806	FALSE
0	8.733744011	FALSE
1	7.290896646	FALSE
1	0.016427105	FALSE
0	0.358658453	FALSE
0	0.060232717	FALSE
0	4.840520192	FALSE
0	6.592744695	FALSE
0	5.32238193	FALSE
0	0.095824778	FALSE
0	6.978781656	FALSE
0	7.219712526	FALSE
0	6.012320329	FALSE
0	2.915811088	FALSE
0	3.488021903	FALSE
0	6.288843258	FALSE
0	7.422313484	FALSE
0	8.900752909	FALSE
0	10.0698152	FALSE
0	2.951403149	FALSE
0	0.161533196	FALSE
1	10.94592745	FALSE
0	0.082135524	FALSE
1	3.331964408	FALSE
0	0.041067762	FALSE
0	8.440793977	FALSE
0	7.498973306	FALSE
0	0.076659822	FALSE
0	9.760438056	FALSE
0	5.11430527	FALSE
0	0.1724846	FALSE
0	1.990417522	FALSE
0	0.008213552	FALSE
0	4.889801506	FALSE
0	0.03559206	FALSE
0	0.065708419	FALSE
0	15.50718686	FALSE
0	0.038329911	FALSE
0	0.232717317	FALSE
0	12.90896646	FALSE
1	4.83504449	FALSE
0	13.01848049	FALSE
1	0.13963039	FALSE
0	0.602327173	FALSE
0	3.857631759	FALSE
1	0.205338809	FALSE
1	6.674880219	FALSE
0	14.05065024	FALSE
0	6.275154004	FALSE
1	0.013689254	FALSE
0	6.841889117	FALSE
1	5.158110883	FALSE
0	12.87063655	FALSE
1	6.773442847	TRUE
0	0.038329911	FALSE
0	6.688569473	FALSE
0	5.765913758	FALSE
0	0.073921971	FALSE
0	0.013689254	FALSE
0	0.235455168	FALSE
0	6.598220397	FALSE
0	0.572210815	FALSE
0	0.884325804	FALSE
1	4.224503765	FALSE
0	0.038329911	FALSE
0	0.48733744	FALSE
0	4.651608487	FALSE
1	0.134154689	FALSE
0	0.205338809	FALSE
0	7.947980835	FALSE
0	3.816563997	FALSE
0	0.021902806	FALSE
1	0.027378508	FALSE
0	11.16495551	FALSE
0	4.750171116	FALSE
0	0.13963039	FALSE
0	3.624914442	FALSE
0	13.17453799	FALSE
0	0.038329911	FALSE
0	3.772758385	FALSE
0	1.040383299	FALSE
0	0.854209446	FALSE
0	0.427104723	FALSE
0	0.142368241	FALSE
0	5.155373032	FALSE
0	5.524982888	FALSE
0	12.13689254	FALSE
0	0.364134155	FALSE
0	1.300479124	FALSE
0	0.692676249	FALSE
1	0.306639288	FALSE
0	11.02258727	FALSE
0	1.073237509	FALSE
0	18.43942505	FALSE
0	4.854209446	FALSE
0	1.106091718	FALSE
0	6.149212868	FALSE
1	3.112936345	FALSE
0	4.791238877	FALSE
0	6.784394251	FALSE
1	0.325804244	FALSE
0	0.032854209	FALSE
0	3.770020534	FALSE
1	11.06639288	FALSE
0	10.29705681	FALSE
1	0.098562628	FALSE
0	0.032854209	FALSE
0	0.008213552	FALSE
1	0.117727584	FALSE
0	12.0109514	FALSE
0	0.462696783	FALSE
1	8.59137577	FALSE
0	1.295003422	FALSE
0	0.594113621	FALSE
1	15.26899384	FALSE
1	6.910335387	FALSE
0	4.016427105	FALSE
0	2.464065708	FALSE
1	2.198494182	FALSE
1	5.349760438	FALSE
1	0.399726215	FALSE
0	0.131416838	FALSE
0	6.811772758	FALSE
1	4.76386037	FALSE
0	9.119780972	FALSE
1	0.082135524	FALSE
0	0.194387406	FALSE
1	2.272416153	FALSE
0	0.090349076	FALSE
0	5.352498289	FALSE
0	6.431211499	FALSE
0	5.163586585	FALSE
0	5.700205339	FALSE
1	4.093086927	FALSE
0	0.331279945	FALSE
0	0.670773443	FALSE
0	3.345653662	FALSE
1	5.744010951	FALSE
0	0	FALSE
0	11.67145791	FALSE
0	13.7303217	FALSE
0	0.016427105	FALSE
0	2.439425051	FALSE
0	0.342231348	FALSE
0	10.40657084	FALSE
1	14.28884326	FALSE
0	0.369609856	FALSE
0	28.79945243	FALSE
0	0.087611225	FALSE
0	4.399726215	FALSE
0	4.31211499	FALSE
0	4.27652293	FALSE
0	4.287474333	FALSE
0	0.019164956	FALSE
0	10.4421629	FALSE
0	10.60643395	FALSE
0	0.098562628	FALSE
0	3.271731691	FALSE
0	0.673511294	FALSE
0	4.334017796	FALSE
0	0.260095825	FALSE
0	12.8678987	FALSE
1	7.518138261	FALSE
0	3.753593429	FALSE
0	0.317590691	FALSE
1	0.205338809	FALSE
0	5.700205339	FALSE
0	5.155373032	FALSE
0	7.794661191	FALSE
0	5.316906229	FALSE
0	11.78097194	FALSE
0	4.235455168	FALSE
0	5.659137577	FALSE
0	4.323066393	TRUE
1	0.350444901	FALSE
0	3.857631759	FALSE
1	0.271047228	FALSE
0	12.42710472	FALSE
0	12.20533881	FALSE
0	6.477754962	FALSE
0	4.76386037	FALSE
0	2.162902122	FALSE
0	5.062286105	FALSE
0	6.412046543	FALSE
1	0.202600958	FALSE
0	0.054757016	FALSE
1	2.904859685	FALSE
0	3.660506502	FALSE
0	0.350444901	FALSE
0	18.23408624	FALSE
0	0.016427105	FALSE
0	4.016427105	FALSE
0	0.021902806	FALSE
0	0.021902806	FALSE
0	0.287474333	FALSE
0	9.2183436	FALSE
0	2.321697467	FALSE
0	5.352498289	FALSE
0	4.514715948	FALSE
0	1.686516085	FALSE
0	0.073921971	FALSE
1	3.367556468	FALSE
0	1.900068446	FALSE
0	13.16358658	FALSE
0	4.188911704	FALSE
0	2.277891855	FALSE
0	11.65776865	FALSE
1	7.394934976	FALSE
0	6.53798768	FALSE
0	7.277207392	FALSE
0	0.008213552	FALSE
0	4.440793977	FALSE
1	4.405201916	FALSE
1	9.130732375	FALSE
0	3.159479808	FALSE
0	2.934976044	FALSE
0	3.937029432	FALSE
0	0.183436003	FALSE
0	0.224503765	FALSE
0	3.082819986	FALSE
0	0.219028063	FALSE
1	9.248459959	FALSE
0	4.465434634	FALSE
0	6.245037645	FALSE
0	0.038329911	FALSE
0	0.845995893	FALSE
0	0.054757016	FALSE
1	3.110198494	FALSE
0	5.021218344	FALSE
0	0.38329911	FALSE
0	4.169746749	FALSE
0	6.655715264	FALSE
0	11.6440794	FALSE
1	0.407939767	FALSE
0	16.15331964	FALSE
0	0.002737851	FALSE
1	0.057494867	FALSE
1	6.620123203	FALSE
0	0.873374401	FALSE
0	8.511978097	FALSE
1	15.79466119	FALSE
0	0.284736482	FALSE
0	0.082135524	FALSE
0	0.041067762	FALSE
0	1.796030116	FALSE
0	21.00752909	FALSE
0	3.86036961	FALSE
0	14.35455168	FALSE
0	5.724845996	FALSE
1	0.038329911	TRUE
0	2.64476386	FALSE
0	12.27378508	FALSE
0	5.708418891	FALSE
0	0.041067762	FALSE
0	0.041067762	FALSE
1	3.06091718	FALSE
0	0.125941136	FALSE
0	9.650924025	FALSE
0	12.87611225	FALSE
0	3.759069131	FALSE
0	0.769336071	FALSE
0	3.071868583	FALSE
0	6.940451745	FALSE
0	9.911019849	FALSE
1	0.20807666	FALSE
1	3.074606434	FALSE
0	6.414784394	FALSE
0	0.325804244	FALSE
0	0.013689254	FALSE
0	0.057494867	FALSE
0	0.010951403	TRUE
0	4.421629021	FALSE
0	1.316906229	FALSE
0	9.00752909	FALSE
0	3.537303217	FALSE
0	2.368240931	FALSE
0	4.673511294	FALSE
0	0.131416838	FALSE
0	0.531143053	FALSE
0	7.252566735	FALSE
0	0.142368241	FALSE
0	0.013689254	FALSE
0	0.388774812	FALSE
0	7.348391513	FALSE
0	0.043805613	FALSE
0	0.057494867	FALSE
0	19.57563313	FALSE
0	0.024640657	FALSE
0	9.650924025	FALSE
1	0.041067762	FALSE
0	8.303901437	FALSE
0	3.627652293	FALSE
0	11.78097194	FALSE
0	0.03559206	FALSE
0	0.350444901	FALSE
1	0.547570157	FALSE
0	3.334702259	FALSE
0	0.438056126	FALSE
0	11.37029432	FALSE
0	3.934291581	FALSE
0	0.509240246	FALSE
1	0.944558522	FALSE
1	0.07118412	FALSE
0	0.052019165	FALSE
0	0.062970568	FALSE
0	10.06707734	FALSE
1	11.93976728	FALSE
0	5.434633812	FALSE
1	0.065708419	FALSE
1	3.674195756	FALSE
0	3.96440794	FALSE
0	0.194387406	FALSE
0	0.197125257	FALSE
0	8.791238877	FALSE
1	21.52224504	FALSE
0	6.05338809	FALSE
0	0	FALSE
0	2.844626968	FALSE
0	4.709103354	FALSE
1	0.038329911	FALSE
0	10.05338809	FALSE
0	4.963723477	FALSE
0	0.284736482	FALSE
0	7.02532512	FALSE
0	2.598220397	FALSE
0	8.887063655	FALSE
0	0	FALSE
0	0.019164956	FALSE
0	10.75154004	FALSE
0	4.271047228	FALSE
0	1.80698152	FALSE
0	4.635181383	FALSE
0	9.94661191	FALSE
1	3.550992471	FALSE
0	2.387405886	FALSE
0	6.168377823	FALSE
0	0.350444901	FALSE
0	0.462696783	FALSE
0	0.386036961	FALSE
0	8.629705681	FALSE
0	2.239561944	FALSE
0	10.19301848	FALSE
0	0.010951403	FALSE
1	3.000684463	TRUE
0	3.945242984	FALSE
0	7.92881588	FALSE
0	5.434633812	FALSE
0	6.516084873	TRUE
0	0.043805613	FALSE
1	0.290212183	FALSE
0	13.06228611	FALSE
0	0.210814511	FALSE
0	0.922655715	FALSE
0	0.079397673	FALSE
0	0.153319644	FALSE
0	9.763175907	FALSE
0	5.464750171	FALSE
1	6.40109514	FALSE
0	0.197125257	FALSE
0	0.410677618	FALSE
0	0.399726215	FALSE
0	0.010951403	FALSE
0	2.499657769	FALSE
0	2.477754962	FALSE
0	14.66392882	FALSE
1	7.112936345	FALSE
0	0.298425736	FALSE
0	5.180013689	FALSE
0	0.1724846	FALSE
0	11.16221766	FALSE
1	0.024640657	FALSE
1	0.290212183	FALSE
0	3.405886379	FALSE
0	0.016427105	FALSE
0	0.10403833	FALSE
0	8.862422998	FALSE
1	0	FALSE
0	0.303901437	FALSE
0	0	FALSE
0	14.01232033	FALSE
0	12.88158795	FALSE
0	3.452429843	FALSE
0	0	FALSE
0	7.797399042	FALSE
0	2.266940452	FALSE
1	6.061601643	FALSE
0	7.633127995	FALSE
0	8.213552361	FALSE
0	4.553045859	FALSE
0	5.127994524	FALSE
0	2.072553046	FALSE
0	9.166324435	FALSE
1	3.945242984	FALSE
0	2.499657769	FALSE
0	4.199863107	FALSE
0	3.605749487	FALSE
0	2.855578371	FALSE
0	0.432580424	FALSE
0	0.010951403	FALSE
0	8.38329911	FALSE
0	12.86516085	FALSE
0	4.947296372	FALSE
0	9.837097878	FALSE
0	20.47638604	FALSE
0	3.375770021	FALSE
0	7.939767283	FALSE
0	3.1321013	FALSE
1	6.496919918	FALSE
0	2.258726899	FALSE
0	3.468856947	FALSE
0	12.58316222	FALSE
1	4.610540726	TRUE
0	8.720054757	FALSE
0	3.75633128	FALSE
0	0.13963039	FALSE
1	0.10403833	FALSE
0	0.158795346	FALSE
0	7.953456537	FALSE
1	0.599589322	FALSE
0	1.872689938	FALSE
0	0.334017796	FALSE
0	0.095824778	FALSE
0	0.227241615	FALSE
0	10.61738535	FALSE
1	1.338809035	FALSE
0	24.08213552	FALSE
0	0.684462697	FALSE
0	0.03559206	FALSE
0	11.93976728	FALSE
0	3.405886379	FALSE
0	2.64476386	FALSE
0	7.967145791	FALSE
0	5.67008898	FALSE
0	0.049281314	FALSE
0	17.85626283	FALSE
0	0.114989733	FALSE
1	0	FALSE
1	5.848049281	FALSE
0	0.484599589	FALSE
0	0.087611225	FALSE
0	3.991786448	FALSE
0	0.062970568	FALSE
0	0.095824778	FALSE
0	2.967830253	FALSE
0	1.04312115	FALSE
1	0	FALSE
0	4.933607118	FALSE
0	3.901437372	FALSE
0	2.841889117	FALSE
0	5.352498289	FALSE
0	11.90965092	FALSE
0	4.07118412	FALSE
0	0	FALSE
0	0.03559206	FALSE
0	0.210814511	FALSE
1	4.65982204	FALSE
0	0.249144422	FALSE
0	7.225188227	FALSE
0	7.613963039	FALSE
0	0.895277207	FALSE
0	3.019849418	FALSE
0	0.361396304	FALSE
0	19.95071869	FALSE
0	0.013689254	FALSE
0	0.150581793	FALSE
0	8.856947296	FALSE
1	7.197809719	FALSE
0	7.682409309	FALSE
1	0.156057495	FALSE
0	0.076659822	FALSE
0	10.59000684	FALSE
0	0.336755647	FALSE
0	9.199178645	FALSE
0	0.542094456	FALSE
1	0.246406571	FALSE
0	5.144421629	FALSE
0	0.032854209	FALSE
1	0.054757016	FALSE
0	24.57768652	FALSE
1	2.858316222	FALSE
0	4.210814511	FALSE
0	0.030116359	FALSE
0	7.178644764	FALSE
1	0	FALSE
0	6.381930185	FALSE
0	2.05065024	FALSE
0	6.53798768	FALSE
1	0.038329911	FALSE
0	5.618069815	FALSE
0	5.423682409	FALSE
1	0	TRUE
0	4.826830938	FALSE
0	13.76317591	FALSE
1	1.733059548	FALSE
0	4.462696783	FALSE
0	8.881587953	FALSE
1	0.060232717	FALSE
0	0.287474333	FALSE
0	0.52019165	FALSE
0	7.531827515	FALSE
0	6.669404517	FALSE
1	6.652977413	FALSE
0	8.585900068	FALSE
0	3.622176591	FALSE
0	0.038329911	FALSE
0	3.767282683	FALSE
0	5.574264203	FALSE
0	5.497604381	FALSE
0	3.326488706	FALSE
0	0.095824778	FALSE
0	5.900068446	FALSE
0	8.484599589	FALSE
0	24.28747433	FALSE
0	0.07118412	FALSE
0	7.263518138	FALSE
0	13.64818617	FALSE
0	10.87748118	FALSE
0	3.173169062	FALSE
0	0.55578371	FALSE
0	8.919917864	FALSE
1	5.382614648	TRUE
0	4.930869268	FALSE
0	4.221765914	FALSE
0	5.388090349	FALSE
1	0.824093087	FALSE
0	0.060232717	FALSE
1	3.745379877	FALSE
1	10.4421629	FALSE
1	3.238877481	FALSE
0	6.058863792	FALSE
0	4.227241615	FALSE
0	8.210814511	FALSE
0	5.80698152	FALSE
0	0.019164956	FALSE
0	6.765229295	FALSE
1	9.585215606	TRUE
0	4.268309377	FALSE
0	0.041067762	FALSE
0	6.913073238	FALSE
0	2.176591376	FALSE
0	7.739904175	FALSE
0	3.904175222	FALSE
1	11.59753593	FALSE
0	16.0054757	FALSE
0	4.281998631	FALSE
0	0.128678987	FALSE
0	10.83915127	FALSE
0	10.31074606	FALSE
0	0.229979466	FALSE
1	6.85284052	FALSE
1	8.65982204	FALSE
0	0.1724846	FALSE
1	18.23682409	FALSE
0	4.952772074	FALSE
0	3.676933607	FALSE
0	2.36550308	FALSE
0	7.904175222	FALSE
0	5.070499658	FALSE
0	4.268309377	FALSE
0	3.575633128	FALSE
0	0.049281314	FALSE
0	4.479123888	FALSE
0	3.279945243	FALSE
0	0.07118412	FALSE
0	6.395619439	FALSE
0	0.410677618	FALSE
0	6.409308693	FALSE
0	12.48459959	FALSE
0	1.04312115	FALSE
0	10.69130732	FALSE
1	9.771389459	FALSE
1	22.40109514	FALSE
1	7.219712526	FALSE
1	12.43531828	FALSE
0	0.03559206	FALSE
0	3.972621492	FALSE
0	5.119780972	FALSE
0	0.062970568	FALSE
1	4.985626283	FALSE
0	0.112251882	FALSE
0	8.692676249	FALSE
0	7.504449008	FALSE
0	9.894592745	FALSE
0	3.923340178	FALSE
0	0.057494867	FALSE
0	7.247091034	FALSE
0	0.117727584	FALSE
0	4.235455168	FALSE
0	10.99794661	FALSE
0	2.015058179	FALSE
1	0.038329911	FALSE
0	2.245037645	FALSE
0	0.030116359	FALSE
1	0.936344969	FALSE
1	0	FALSE
0	7.641341547	FALSE
0	0.34770705	FALSE
1	0.010951403	FALSE
0	9.957563313	FALSE
1	5.407255305	FALSE
0	2.882956879	FALSE
0	5.149897331	FALSE
0	6.510609172	FALSE
0	2.343600274	FALSE
0	10.59000684	FALSE
0	4.290212183	FALSE
0	3.392197125	TRUE
0	5.973990418	FALSE
0	12.73648186	FALSE
0	4.13963039	FALSE
0	6.299794661	FALSE
0	6.776180698	FALSE
0	4.481861739	TRUE
0	5.248459959	FALSE
0	0.065708419	FALSE
0	4.588637919	FALSE
0	7.958932238	FALSE
0	0.284736482	FALSE
0	10.65571526	FALSE
0	6.554414784	FALSE
1	0.183436003	FALSE
0	0	FALSE
0	0.405201916	FALSE
0	4.906228611	FALSE
0	1.360711841	FALSE
0	9.998631075	FALSE
0	4.980150582	FALSE
0	0.057494867	FALSE
0	10.03696099	FALSE
0	8.128678987	FALSE
0	8.361396304	FALSE
0	6.406570842	FALSE
0	4.8678987	FALSE
0	3.553730322	FALSE
1	6.464065708	FALSE
0	0.032854209	FALSE
1	0.260095825	FALSE
0	9.368925394	FALSE
0	0.010951403	FALSE
0	0.260095825	FALSE
0	0.057494867	FALSE
1	17.61259411	FALSE
1	0.180698152	FALSE
0	0.021902806	FALSE
0	4.468172485	FALSE
0	1.607118412	FALSE
0	0.167008898	FALSE
0	0.161533196	FALSE
0	14.16290212	FALSE
0	0.73100616	FALSE
1	0.136892539	FALSE
1	10.32717317	FALSE
0	3.126625599	FALSE
0	4.388774812	FALSE
0	0.353182752	FALSE
0	4.66255989	FALSE
0	8.588637919	FALSE
0	0.106776181	FALSE
0	0.391512663	FALSE
0	7.323750856	FALSE
0	3.770020534	FALSE
0	17.75496235	FALSE
0	4.235455168	FALSE
1	3.255304586	FALSE
0	0.027378508	FALSE
0	0.328542094	FALSE
0	6.46954141	FALSE
1	0.457221081	FALSE
0	6.576317591	FALSE
0	0.052019165	FALSE
0	5.125256674	FALSE
0	0.07118412	FALSE
1	2.71321013	FALSE
1	0.090349076	FALSE
0	6.811772758	FALSE
1	5.464750171	FALSE
1	7.567419576	FALSE
0	2.020533881	FALSE
0	2.091718001	FALSE
1	1.404517454	FALSE
1	0	FALSE
0	3.545516769	FALSE
0	10.14921287	FALSE
1	0.049281314	FALSE
1	0.106776181	FALSE
0	3.148528405	FALSE
0	7.140314853	FALSE
0	6.05065024	FALSE
1	2.71321013	FALSE
0	0.459958932	FALSE
0	3.857631759	FALSE
1	3.353867214	FALSE
1	5.420944559	FALSE
0	6.477754962	FALSE
0	0.073921971	FALSE
0	0.971937029	FALSE
1	3.832991102	FALSE
0	0.057494867	FALSE
0	6.272416153	FALSE
1	8.689938398	FALSE
0	11.85763176	FALSE
0	0.287474333	FALSE
1	9.35797399	FALSE
1	5.327857632	FALSE
0	5.169062286	FALSE
0	0.843258042	FALSE
0	1.993155373	FALSE
0	0.073921971	FALSE
0	0.284736482	FALSE
1	7.846680356	FALSE
1	4.574948665	FALSE
0	0.249144422	FALSE
1	4.20807666	FALSE
0	0.032854209	FALSE
1	0.985626283	FALSE
0	0.17522245	FALSE
0	6.373716632	FALSE
1	0	FALSE
1	0.336755647	FALSE
0	5.284052019	FALSE
0	4.865160849	FALSE
0	0.358658453	FALSE
1	0.087611225	FALSE
0	5.678302533	FALSE
1	0.076659822	FALSE
0	4.48733744	FALSE
0	0.03559206	FALSE
0	0.432580424	FALSE
0	6.702258727	FALSE
0	6.310746064	FALSE
0	6.951403149	FALSE
0	4.240930869	FALSE
0	5.174537988	FALSE
0	7.173169062	FALSE
0	5.453798768	FALSE
0	2.869267625	FALSE
0	13.26488706	FALSE
0	7.353867214	FALSE
0	3.534565366	FALSE
0	4.621492129	FALSE
1	2.349075975	FALSE
0	5.262149213	FALSE
0	6.275154004	FALSE
1	4.180698152	FALSE
0	0	FALSE
0	0.038329911	FALSE
0	4.191649555	FALSE
0	7.003422313	FALSE
0	2.633812457	FALSE
1	1.571526352	FALSE
0	6.414784394	FALSE
0	0	FALSE
1	0.128678987	FALSE
0	2.140999316	FALSE
0	5.092402464	FALSE
0	12.93360712	FALSE
0	3.93155373	FALSE
1	4.317590691	FALSE
0	0.246406571	FALSE
0	12.8678987	FALSE
0	13.85352498	FALSE
0	3.203285421	FALSE
0	0.049281314	FALSE
0	13.65092402	FALSE
0	4.049281314	FALSE
0	12.82409309	FALSE
0	0.703627652	FALSE
0	0.13963039	FALSE
0	0.005475702	FALSE
0	0.049281314	FALSE
1	3.663244353	FALSE
0	0.049281314	FALSE
0	1.80971937	FALSE
0	0.52019165	FALSE
0	2.910335387	FALSE
0	6.15742642	FALSE
0	2.819986311	FALSE
0	0.344969199	FALSE
0	21.43189596	FALSE
0	0.06844627	FALSE
1	0.010951403	FALSE
0	4.197125257	FALSE
0	2.477754962	FALSE
1	11.23066393	FALSE
0	4.038329911	FALSE
0	3.33744011	FALSE
0	6.392881588	FALSE
1	0.021902806	TRUE
0	0.019164956	FALSE
0	0.03559206	FALSE
0	9.563312799	FALSE
0	2.570841889	FALSE
1	5.032169747	FALSE
0	7.077344285	FALSE
0	6.214921287	FALSE
0	0.432580424	FALSE
0	0	FALSE
1	0.019164956	FALSE
0	0.725530459	FALSE
1	5.262149213	FALSE
0	6.466803559	FALSE
1	1.560574949	FALSE
0	2.409308693	FALSE
0	0.199863107	FALSE
0	0.101300479	FALSE
0	0.019164956	FALSE
0	3.203285421	FALSE
0	4.399726215	FALSE
0	0.741957563	FALSE
0	12.96098563	FALSE
0	1.122518823	FALSE
0	0.090349076	FALSE
0	0.106776181	FALSE
0	0.073921971	FALSE
0	5.776865161	FALSE
1	0.27926078	FALSE
0	0.265571526	FALSE
0	17.88911704	FALSE
1	0.032854209	FALSE
1	0.016427105	FALSE
0	11.4934976	FALSE
0	0.093086927	FALSE
1	3.991786448	FALSE
0	8.027378508	FALSE
0	5.267624914	FALSE
0	3.937029432	FALSE
0	0.10403833	FALSE
1	0.073921971	FALSE
1	4	FALSE
1	0.402464066	FALSE
0	0	FALSE
0	0.191649555	FALSE
0	4.41889117	FALSE
0	3.841204654	TRUE
0	9.270362765	FALSE
0	3.671457906	FALSE
0	3.811088296	FALSE
1	5.582477755	FALSE
0	4.941820671	FALSE
0	4.232717317	FALSE
0	3.718001369	FALSE
0	3.011635866	FALSE
0	0.38329911	FALSE
0	0	FALSE
0	3.121149897	FALSE
0	4.963723477	FALSE
0	5.735797399	FALSE
0	2.699520876	FALSE
0	4.5229295	FALSE
0	9.01026694	FALSE
0	4.550308008	FALSE
0	5.409993155	FALSE
0	3.151266256	FALSE
0	0	FALSE
0	7.871321013	FALSE
0	0.917180014	FALSE
0	9.754962355	FALSE
0	13.58247775	FALSE
0	0.843258042	FALSE
1	4.845995893	FALSE
0	6.658453114	FALSE
0	10.72142368	FALSE
0	0.402464066	FALSE
0	3.184120465	FALSE
0	6.173853525	FALSE
0	7.329226557	FALSE
0	0.13963039	FALSE
0	6.516084873	FALSE
0	3.983572895	FALSE
0	6.773442847	FALSE
0	0.651608487	FALSE
1	2.726899384	FALSE
0	12.88158795	FALSE
0	3.939767283	FALSE
0	9.730321697	FALSE
0	8.845995893	FALSE
0	1.53045859	FALSE
0	12.49281314	FALSE
0	3.411362081	FALSE
0	10.72963723	FALSE
0	0.150581793	FALSE
0	0.03559206	FALSE
0	10.51608487	FALSE
0	4.375085558	FALSE
0	4.238193018	FALSE
0	5.483915127	FALSE
1	6.127310062	FALSE
1	3.104722793	FALSE
0	0.156057495	FALSE
0	0	FALSE
0	0.095824778	FALSE
0	0.019164956	FALSE
0	3.72073922	FALSE
0	8.101300479	FALSE
1	0.227241615	FALSE
0	3.961670089	FALSE
0	8.158795346	TRUE
0	15.53182752	FALSE
1	14.66940452	FALSE
1	6.19028063	FALSE
0	12.93908282	FALSE
0	9.53045859	FALSE
1	0.027378508	FALSE
1	0	FALSE
0	6.866529774	FALSE
0	7.222450376	FALSE
1	4.73100616	FALSE
0	2.349075975	FALSE
0	0.41889117	FALSE
1	0.34770705	FALSE
0	2.507871321	FALSE
1	25.40451745	FALSE
0	2.995208761	FALSE
0	4.186173854	FALSE
0	3.44421629	FALSE
0	4.328542094	FALSE
0	2.715947981	FALSE
1	4.008213552	FALSE
0	0.125941136	FALSE
0	2.759753593	FALSE
0	12.96372348	FALSE
0	0.476386037	FALSE
1	0.087611225	FALSE
0	0.008213552	FALSE
0	14.43942505	FALSE
0	8.774811773	FALSE
0	1.144421629	FALSE
0	0.090349076	FALSE
0	4.48733744	FALSE
0	8.750171116	FALSE
0	0.648870637	FALSE
0	0.019164956	FALSE
0	5.801505818	FALSE
1	0.038329911	FALSE
1	2.149212868	FALSE
0	2.836413415	FALSE
0	8.761122519	FALSE
0	0.021902806	FALSE
0	0	FALSE
1	0.057494867	FALSE
0	27.92060233	FALSE
0	8.197125257	FALSE
0	0.052019165	FALSE
0	0.553045859	FALSE
0	0.813141684	FALSE
0	4.657084189	FALSE
0	0.095824778	FALSE
0	0.002737851	FALSE
0	5.174537988	FALSE
0	0	FALSE
0	0.361396304	FALSE
0	1.987679671	FALSE
0	7.039014374	FALSE
0	0.027378508	FALSE
1	2.450376454	FALSE
0	7.978097194	FALSE
0	3.488021903	FALSE
0	0.785763176	FALSE
0	0.350444901	FALSE
0	4.952772074	TRUE
0	3.537303217	FALSE
0	2.639288159	FALSE
0	0.013689254	FALSE
1	9.374401095	FALSE
0	5.768651608	FALSE
0	7.134839151	FALSE
0	0.41615332	FALSE
1	4.525667351	FALSE
0	6.833675565	FALSE
0	5.902806297	FALSE
0	10.15195072	FALSE
0	0.169746749	FALSE
0	3.115674196	FALSE
0	0.320328542	FALSE
0	11.24161533	FALSE
0	4.632443532	FALSE
0	4.049281314	FALSE
0	12.62696783	FALSE
0	6.622861054	TRUE
0	13.68377823	FALSE
1	5.848049281	FALSE
0	4.438056126	FALSE
0	0.355920602	FALSE
0	1.163586585	FALSE
0	4.268309377	FALSE
1	9.226557153	FALSE
1	17.07049966	FALSE
1	0.27926078	FALSE
0	5.108829569	FALSE
1	2.138261465	FALSE
0	0.142368241	FALSE
1	3.920602327	FALSE
0	14.29158111	FALSE
0	0.227241615	FALSE
0	12.28747433	FALSE
0	0.262833676	FALSE
1	0.117727584	FALSE
0	0.361396304	FALSE
0	4.465434634	FALSE
0	9.771389459	FALSE
0	0.038329911	FALSE
0	2.683093771	FALSE
0	0.251882272	FALSE
0	4.917180014	FALSE
0	0.145106092	FALSE
0	0.038329911	FALSE
0	10.21765914	FALSE
0	4.156057495	FALSE
0	9.289527721	FALSE
0	0.1724846	FALSE
1	3.02532512	FALSE
1	5.418206708	FALSE
0	0.134154689	FALSE
1	2.39835729	FALSE
0	5.166324435	FALSE
0	13.10335387	FALSE
1	1.155373032	FALSE
0	9.533196441	FALSE
0	1.533196441	FALSE
1	9.284052019	FALSE
0	0.167008898	FALSE
1	10.80903491	TRUE
0	0.032854209	FALSE
0	3.490759754	FALSE
0	4.27652293	FALSE
0	5.49486653	FALSE
0	8.443531828	FALSE
0	9.086926762	FALSE
1	4.55578371	FALSE
0	0.024640657	FALSE
0	0.134154689	FALSE
0	7.698836413	FALSE
0	0.03559206	FALSE
0	0.73100616	FALSE
0	3.520876112	FALSE
0	6.7816564	FALSE
0	4.845995893	FALSE
0	1.626283368	FALSE
0	1.615331964	FALSE
0	0	FALSE
0	6.622861054	FALSE
0	8.481861739	FALSE
1	0.120465435	FALSE
0	9.516769336	FALSE
0	16.19438741	FALSE
0	1.092402464	FALSE
0	0.008213552	FALSE
0	3.419575633	FALSE
0	0.082135524	FALSE
0	0.498288843	FALSE
0	0.262833676	FALSE
0	7.310061602	FALSE
1	3.68788501	FALSE
0	0.073921971	FALSE
[truncated: 1,999 more rows]
