# Supplementary material for: Systematic screening of viral and human genetic variation identifies antiretroviral resistance and immune escape link
Source: eLife. 2021 Jun 1;10:e67388. doi: 10.7554/eLife.67388 (PMC8169104; doi:10.7554/eLife.67388)
Supplement: Source data 1. [file elife-67388-data1.zip › datafiles/survival_RTE138_HLAB18.csv]

timeatrisk	developsmutation	queriedhla
238	0	0
4648	0	0
124	0	0
4352	0	0
1438	0	0
957	0	0
26	0	0
1940	1	1
726	0	0
1220	0	1
3454	0	0
3786	0	0
1597	0	0
2638	0	0
666	0	0
798	1	0
1966	0	0
1428	0	0
656	0	0
5116	0	0
1514	0	0
3078	0	0
1651	0	0
162	0	0
1029	0	0
3418	0	0
1431	0	0
3835	0	0
1	0	0
1288	0	0
1972	0	0
7	0	0
1460	0	0
50	0	0
20	0	0
4597	0	0
3	0	0
2102	0	0
3259	0	0
452	0	0
77	0	0
1395	0	0
3483	0	0
3844	0	0
609	0	0
497	0	0
2767	0	1
187	0	0
273	0	0
1101	0	0
203	0	0
87	0	0
1270	0	0
665	0	0
2618	0	0
791	0	0
258	0	1
3	0	0
6937	0	0
649	0	0
602	0	0
2725	0	0
4384	0	0
3	0	0
1998	0	0
21	0	0
655	0	0
29	0	0
1385	0	0
469	0	0
2590	0	0
3343	0	0
780	0	0
482	0	0
3100	0	0
1609	0	0
12	0	0
3688	0	0
188	0	0
1056	0	0
1413	0	0
503	0	1
278	0	0
378	1	1
630	0	0
392	0	0
580	0	0
1454	0	0
3385	0	0
4298	0	0
2706	0	1
1305	0	0
946	0	0
1511	0	0
448	0	0
5	0	0
1	0	0
21	0	0
11	0	0
676	0	0
1448	0	0
3234	0	0
1115	0	0
147	0	0
431	0	0
940	0	0
209	0	0
9	0	0
254	0	0
2365	0	0
783	0	0
2127	0	0
5484	0	0
2761	0	0
1253	0	0
4145	0	0
470	0	0
542	0	0
1428	0	0
477	0	0
1485	0	0
4761	0	0
1757	0	0
2184	0	0
1287	0	0
14	0	0
34	0	0
85	0	0
8	0	0
655	0	0
672	0	0
1693	0	0
658	0	0
1160	0	0
698	0	0
3519	0	0
593	0	0
289	0	0
11	0	0
190	0	0
582	0	0
3603	0	0
232	0	0
3589	0	0
3295	0	1
524	0	0
1358	0	0
935	0	0
7	0	0
1408	0	0
694	0	0
387	0	0
398	0	1
846	0	0
791	0	0
529	0	0
1761	0	0
1456	0	0
3063	0	0
1310	0	0
21	0	0
2535	0	0
4152	0	0
3052	0	0
2323	0	0
363	0	0
155	0	0
2593	0	0
655	0	0
2818	0	0
154	0	0
2624	0	1
639	0	0
3936	0	0
96	0	0
112	0	0
519	0	0
1083	0	0
534	0	0
1488	0	0
24	0	0
1044	0	0
472	0	0
1748	0	1
1	0	0
839	0	0
909	0	0
258	0	0
258	0	0
2833	0	0
4201	0	0
849	0	0
10	0	0
439	0	0
1922	0	0
409	0	1
885	0	0
99	0	0
2787	0	0
664	0	0
29	0	0
257	0	0
13	0	1
1096	0	0
1114	0	0
3590	0	0
3309	0	0
3092	0	0
48	0	1
80	0	0
345	0	0
947	0	0
2606	0	0
324	0	0
2883	0	0
1644	0	0
3591	0	0
3865	0	0
685	0	0
1400	0	1
420	0	0
572	0	1
600	0	0
185	0	0
2667	0	0
30	0	0
2555	0	0
2759	0	1
1797	0	0
134	0	0
5620	0	0
2100	0	0
2057	0	0
1819	0	0
7	0	0
1020	0	0
563	0	0
2250	0	0
879	0	0
2037	0	0
493	0	0
8	0	0
414	0	0
1606	0	0
1442	0	0
6368	0	0
196	0	0
1379	0	1
2763	0	0
25	0	0
2	0	0
317	0	0
10	0	0
2479	1	0
720	0	0
601	0	0
419	0	0
676	0	0
238	0	0
1421	0	0
643	0	0
245	0	0
1315	0	0
552	0	0
6160	0	1
6	0	0
64	0	0
3647	0	0
511	0	0
726	0	0
90	0	0
84	0	0
710	0	0
1653	0	0
1264	0	0
3439	0	0
3947	0	0
1230	0	0
584	0	0
557	0	0
439	0	0
3502	0	0
203	0	0
2926	0	1
287	0	1
2831	0	0
33	0	0
1804	0	1
14	0	0
698	0	0
1601	0	0
1034	0	0
825	0	1
282	0	1
942	0	0
2586	0	0
2584	0	0
4906	0	0
1460	0	0
17	0	0
2842	0	0
412	0	0
3611	0	0
792	0	0
504	0	0
3022	0	0
5306	0	0
379	0	0
2276	0	0
3833	0	0
13	0	0
1806	0	0
1310	0	0
385	0	1
2129	0	0
2576	0	0
3291	0	0
1659	0	0
176	0	0
6	0	0
2648	0	0
342	0	0
616	0	0
135	0	0
2	0	0
1755	1	1
2123	0	0
1258	0	0
824	0	0
2569	0	1
320	0	0
4360	0	0
1279	0	0
3467	0	0
161	0	0
1489	0	0
442	0	0
2676	0	0
3146	0	0
2372	0	1
469	0	0
2696	0	0
867	0	0
772	0	0
2694	0	0
418	0	0
4	0	0
2363	0	0
2877	0	0
3931	0	0
527	0	0
3513	0	0
2976	0	0
3631	0	0
3899	0	0
6	0	1
3549	0	0
131	0	1
308	0	1
540	0	0
3760	0	0
249	0	0
1096	0	0
1814	0	0
66	0	0
1764	0	0
959	0	0
1757	0	0
393	0	0
2722	0	0
3126	0	0
609	0	1
63	0	0
6	0	0
1022	0	0
15	0	0
1	0	0
3563	0	0
544	0	0
1361	0	0
709	0	0
4	0	1
549	0	0
2835	0	0
2155	0	0
176	0	0
14	0	0
1372	0	0
1443	0	0
1632	0	0
178	0	0
618	0	0
1160	0	0
1454	0	0
153	0	0
849	0	0
18	0	0
5683	0	0
1338	0	0
937	0	0
3465	0	0
3618	0	0
109	0	0
1693	0	0
2037	1	1
1359	0	0
3580	0	0
150	0	0
243	0	0
1	0	0
444	0	0
1915	0	0
14	0	0
1110	0	0
4463	0	0
11	0	0
1220	0	0
349	0	0
2344	0	0
92	0	0
681	0	0
201	0	0
3113	0	0
1932	0	0
2339	0	0
539	0	0
612	0	1
2	0	0
1693	0	0
1836	0	0
3186	0	0
413	0	0
985	0	0
12	0	0
3245	0	0
231	0	0
2898	0	0
745	0	0
3451	0	0
3144	0	0
242	0	0
1024	0	0
511	0	0
97	0	0
2341	0	0
169	0	1
1273	0	0
2717	0	0
22	0	0
562	0	0
1312	0	0
1419	0	0
575	0	0
1161	0	0
2074	0	0
3159	0	0
28	0	0
1560	0	0
988	0	0
3454	0	0
22	0	0
4571	0	0
553	0	1
226	0	0
379	0	0
1546	0	0
8	0	0
3654	0	0
2828	1	0
614	0	0
6	0	0
2457	0	0
3720	0	0
4895	0	0
24	0	0
1632	0	0
1284	0	0
792	0	0
414	0	0
3	0	0
3167	0	0
2583	0	0
388	0	0
280	0	0
1598	0	0
3521	0	0
679	0	0
2193	0	0
69	0	0
549	0	0
319	0	0
3	0	0
7	0	0
2372	0	0
44	0	0
2577	0	0
1036	0	0
1376	0	0
2078	0	0
1645	0	0
388	0	0
30	0	0
3505	0	0
1570	0	0
3240	0	0
56	0	0
1436	0	0
1544	0	0
1785	0	0
15	0	0
753	0	0
556	0	0
694	0	0
1	0	0
290	0	1
1630	0	0
1611	0	0
536	0	1
224	0	0
1156	0	0
1170	0	0
178	0	0
1769	0	0
2753	0	0
392	0	0
1561	0	0
950	0	1
557	0	0
380	0	0
2734	0	0
816	0	0
45	0	0
924	0	0
2987	0	0
2361	0	0
522	0	0
1027	0	0
1408	0	0
533	0	1
72	0	0
528	1	0
1498	0	0
555	0	1
684	0	0
699	0	0
3380	0	0
2605	0	0
2565	0	0
1400	0	0
58	0	1
1286	0	0
3887	0	0
1576	0	0
106	0	0
1	0	0
1143	0	0
3849	0	0
582	0	0
1100	0	0
540	0	0
3644	0	0
2737	0	1
3852	0	1
523	0	0
2752	0	0
3465	0	0
1660	0	0
1433	0	0
1385	0	0
2868	0	0
2918	0	1
707	0	0
1640	0	0
3538	0	0
3444	0	0
1593	0	0
490	0	0
691	0	0
1731	0	0
1477	0	0
1869	0	1
1757	0	1
26	0	0
2601	0	0
519	0	0
1743	0	0
1757	0	0
3619	0	0
867	0	0
40	0	0
24	0	0
116	0	1
20	0	0
25	0	0
1	0	0
163	0	1
1	0	1
1564	0	1
623	0	0
2303	0	0
3593	0	0
11	0	0
3583	0	0
3382	0	0
476	0	0
3349	0	1
632	0	0
14	0	0
549	0	0
597	0	0
101	0	0
14	0	0
206	0	0
465	0	1
56	0	0
860	0	0
152	0	0
147	0	0
6	0	0
594	0	0
416	0	0
813	0	1
588	0	0
1280	0	0
4017	0	0
1268	0	1
526	0	0
0	0	0
3	0	0
78	0	1
273	0	0
164	0	0
118	0	0
727	0	0
1939	0	0
638	1	0
832	0	0
1301	0	0
3563	0	0
469	0	0
1245	0	0
737	0	0
4445	0	0
576	0	0
14	0	0
1253	0	0
2373	0	0
26	0	0
427	0	0
469	0	0
359	0	0
1372	0	1
1540	0	0
2787	0	0
828	0	0
97	0	0
1423	0	0
1918	0	0
71	0	0
464	0	0
1785	0	0
3469	0	0
207	0	0
685	0	0
716	0	0
281	0	0
2821	0	0
30	0	0
526	0	0
4366	0	0
2895	0	1
1800	0	0
4359	0	0
503	0	0
536	0	0
3627	0	1
2773	0	0
1493	0	0
514	0	0
14	0	0
3804	0	0
3399	0	0
1414	0	0
14	0	0
767	0	0
641	0	0
1127	0	0
22	0	0
402	0	0
1449	0	0
699	0	0
712	0	0
212	0	0
433	0	0
1186	0	0
2336	0	0
1360	0	0
442	0	0
1300	0	0
34	0	0
106	0	0
1007	0	0
1212	0	0
645	0	0
1168	0	0
3978	0	0
4729	0	0
868	0	0
3622	0	0
4576	0	0
198	0	0
107	0	0
2717	0	0
2234	0	0
672	0	0
85	0	0
1502	0	0
908	0	0
22	0	0
2605	0	1
782	0	0
1096	0	0
1139	0	0
640	0	0
3794	0	0
2239	0	0
55	0	0
2428	0	0
3410	0	0
1335	0	0
1418	0	0
174	0	0
2273	0	0
2747	0	0
26	0	0
583	0	0
428	0	0
569	0	0
559	0	0
2745	0	0
13	0	0
3648	0	0
6	0	0
1590	0	0
1223	0	0
1491	0	0
337	0	0
14	0	0
2737	0	0
630	0	0
2824	0	0
1416	0	0
316	0	0
2744	0	0
483	0	0
71	0	0
3661	0	0
258	0	0
175	0	0
1837	0	0
167	0	0
2993	0	0
2	0	1
1665	0	0
3360	0	0
2880	0	0
2526	0	0
407	0	0
1488	0	0
1464	0	0
168	0	0
1322	0	0
155	0	0
3668	0	0
3482	0	0
4880	0	0
3459	0	0
391	0	0
648	0	0
1334	0	0
2269	0	0
41	0	0
505	0	0
12	0	0
385	0	0
129	0	0
110	0	0
739	0	0
3768	0	0
5	0	0
2170	0	0
3409	0	0
1	0	0
4910	0	0
1375	0	0
508	0	0
448	0	0
2865	0	0
5299	0	0
409	0	0
44	0	0
603	0	0
4445	0	0
1287	0	0
11	0	0
369	0	0
1766	0	0
89	0	0
753	0	0
602	0	0
1204	0	0
415	0	0
2801	1	1
