# Supplementary material for: Systematic screening of viral and human genetic variation identifies antiretroviral resistance and immune escape link
Source: eLife. 2021 Jun 1;10:e67388. doi: 10.7554/eLife.67388 (PMC8169104; doi:10.7554/eLife.67388)
Supplement: Source data 1. [file elife-67388-data1.zip › datafiles/9merFASTA_RT138.txt]

>E138E.09.01
FTIPSINNE
>E138E.09.02
TIPSINNET
>E138E.09.03
IPSINNETP
>E138E.09.04
PSINNETPG
>E138E.09.05
SINNETPGI
>E138E.09.06
INNETPGIR
>E138E.09.07
NNETPGIRY
>E138E.09.08
NETPGIRYQ
>E138E.09.09
ETPGIRYQY
>E138A.09.01
FTIPSINNA
>E138A.09.02
TIPSINNAT
>E138A.09.03
IPSINNATP
>E138A.09.04
PSINNATPG
>E138A.09.05
SINNATPGI
>E138A.09.06
INNATPGIR
>E138A.09.07
NNATPGIRY
>E138A.09.08
NATPGIRYQ
>E138A.09.09
ATPGIRYQY
>E138G.09.01
FTIPSINNG
>E138G.09.02
TIPSINNGT
>E138G.09.03
IPSINNGTP
>E138G.09.04
PSINNGTPG
>E138G.09.05
SINNGTPGI
>E138G.09.06
INNGTPGIR
>E138G.09.07
NNGTPGIRY
>E138G.09.08
NGTPGIRYQ
>E138G.09.09
GTPGIRYQY
>E138K.09.01
FTIPSINNK
>E138K.09.02
TIPSINNKT
>E138K.09.03
IPSINNKTP
>E138K.09.04
PSINNKTPG
>E138K.09.05
SINNKTPGI
>E138G.09.06
INNKTPGIR
>E138K.09.07
NNKTPGIRY
>E138K.09.08
NKTPGIRYQ
>E138K.09.09
KTPGIRYQY
