# Supplementary material for: Systematic screening of viral and human genetic variation identifies antiretroviral resistance and immune escape link
Source: eLife. 2021 Jun 1;10:e67388. doi: 10.7554/eLife.67388 (PMC8169104; doi:10.7554/eLife.67388)
Supplement: Source data 1. [file elife-67388-data1.zip › datafiles/9merFASTA_RT179.txt]

>V179V.09.01
FRKQNPDIV
>V179V.09.02
RKQNPDIVI
>V179V.09.03
KQNPDIVIY
>V179V.09.04
QNPDIVIYQ
>V179V.09.05
NPDIVIYQY
>V179V.09.06
PDIVIYQYM
>V179V.09.07
DIVIYQYMD
>V179V.09.08
IVIYQYMDD
>V179V.09.09
VIYQYMDDL
>V179D.09.01
FRKQNPDID
>V179D.09.02
RKQNPDIDI
>V179D.09.03
KQNPDIDIY
>V179D.09.04
QNPDIDIYQ
>V179D.09.05
NPDIDIYQY
>V179D.09.06
PDIDIYQYM
>V179D.09.07
DIDIYQYMD
>V179D.09.08
IDIYQYMDD
>V179D.09.09
DIYQYMDDL
>V179E.09.01
FRKQNPDIE
>V179E.09.02
RKQNPDIEI
>V179E.09.03
KQNPDIEIY
>V179E.09.04
QNPDIEIYQ
>V179E.09.05
NPDIEIYQY
>V179E.09.06
PDIEIYQYM
>V179E.09.07
DIEIYQYMD
>V179E.09.08
IEIYQYMDD
>V179E.09.09
EIYQYMDDL
>V179F.09.01
FRKQNPDIF
>V179F.09.02
RKQNPDIFI
>V179F.09.03
KQNPDIFIY
>V179F.09.04
QNPDIFIYQ
>V179F.09.05
NPDIFIYQY
>V179F.09.06
PDIFIYQYM
>V179F.09.07
DIFIYQYMD
>V179F.09.08
IFIYQYMDD
>V179F.09.09
FIYQYMDDL
