# Supplementary material for: Systematic screening of viral and human genetic variation identifies antiretroviral resistance and immune escape link
Source: eLife. 2021 Jun 1;10:e67388. doi: 10.7554/eLife.67388 (PMC8169104; doi:10.7554/eLife.67388)
Supplement: Source data 1. [file elife-67388-data1.zip › datafiles/crosssectional_RTE138_HLAB18.csv]

queriedhla	yearsinfected	queriedmutation
0	3.600273785	FALSE
0	4.988364134	FALSE
0	6.496919918	TRUE
0	6.381930185	FALSE
0	7.633127995	FALSE
1	0.082135524	FALSE
0	3.310061602	FALSE
0	14.35455168	FALSE
0	4.574948665	FALSE
0	10.80903491	FALSE
0	0.073921971	FALSE
0	3.463381246	FALSE
1	0.054757016	FALSE
0	0	FALSE
0	6.95687885	FALSE
0	8.97467488	FALSE
0	6.425735797	FALSE
1	0.265571526	TRUE
0	2.600958248	FALSE
0	4.955509925	FALSE
1	7.567419576	FALSE
0	3.96440794	FALSE
0	0.971937029	FALSE
1	0.027378508	FALSE
0	0.569472964	FALSE
0	0.435318275	FALSE
0	1.672826831	FALSE
0	0.024640657	FALSE
0	5.155373032	FALSE
1	21.82614648	FALSE
0	7.353867214	FALSE
0	3.545516769	FALSE
0	0	FALSE
0	4.268309377	FALSE
0	11.08281999	FALSE
0	3.857631759	FALSE
0	6.080766598	FALSE
0	9.524982888	FALSE
0	18.43942505	FALSE
0	0.062970568	FALSE
0	0	FALSE
0	0.355920602	FALSE
0	15.50718686	FALSE
0	10.78986995	FALSE
1	3.345653662	FALSE
0	7.197809719	FALSE
0	2.891170431	FALSE
0	3.23340178	FALSE
0	12.46817248	FALSE
0	13.18275154	FALSE
0	12.0109514	FALSE
1	6.006844627	FALSE
0	3.364818617	FALSE
0	3.797399042	FALSE
0	6.012320329	FALSE
0	4.985626283	FALSE
0	0.123203285	FALSE
0	0.183436003	FALSE
1	4.873374401	FALSE
0	3.496235455	FALSE
0	0.221765914	FALSE
0	7.542778919	FALSE
1	3.961670089	FALSE
0	1.160848734	FALSE
0	0	FALSE
0	0.005475702	FALSE
0	0.1724846	FALSE
0	8.34770705	FALSE
0	9.166324435	FALSE
1	0.038329911	FALSE
0	0.07118412	FALSE
1	2.047912389	FALSE
0	3.718001369	FALSE
0	5.897330595	FALSE
0	0.142368241	FALSE
0	6.32991102	FALSE
0	4.191649555	FALSE
1	8.687200548	FALSE
0	12.93908282	FALSE
0	5.869952088	FALSE
0	8.752908966	FALSE
0	6.576317591	FALSE
0	12.85968515	FALSE
0	0.17522245	FALSE
0	9.563312799	FALSE
0	6.403832991	FALSE
0	4.476386037	FALSE
0	16.64887064	FALSE
0	7.452429843	FALSE
0	0.164271047	FALSE
0	0.098562628	TRUE
0	0.109514031	FALSE
0	0.191649555	FALSE
0	0.136892539	FALSE
1	0.008213552	FALSE
0	13.76317591	FALSE
0	0.41889117	FALSE
0	0.021902806	FALSE
0	5.067761807	FALSE
0	0.120465435	FALSE
0	5.823408624	FALSE
0	5.368925394	FALSE
0	0.509240246	FALSE
0	8.027378508	FALSE
0	3.540041068	FALSE
0	0.114989733	FALSE
0	0.229979466	FALSE
0	0.334017796	FALSE
0	22.40109514	FALSE
0	0.030116359	TRUE
1	3.419575633	FALSE
0	4.41889117	FALSE
0	0.169746749	FALSE
0	2.064339493	FALSE
0	4.334017796	FALSE
0	0.049281314	FALSE
0	11.51540041	FALSE
0	3.953456537	FALSE
0	0.711841205	FALSE
0	0.317590691	FALSE
0	0.596851472	FALSE
0	4.229979466	FALSE
0	2.258726899	FALSE
0	0.03559206	FALSE
0	4.079397673	FALSE
0	5.311430527	FALSE
0	9.571526352	FALSE
0	3.364818617	FALSE
0	0.703627652	FALSE
0	4.24366872	FALSE
1	6.773442847	FALSE
0	0.013689254	FALSE
0	23.65776865	FALSE
0	0.041067762	FALSE
0	0.402464066	FALSE
0	0.090349076	FALSE
0	8.59137577	FALSE
0	11.06639288	FALSE
1	6.532511978	FALSE
0	2.726899384	FALSE
0	9.35523614	FALSE
0	7.159479808	FALSE
0	4.038329911	FALSE
0	4.887063655	FALSE
0	6.88569473	FALSE
0	5.49486653	FALSE
0	7.934291581	FALSE
0	0.260095825	FALSE
1	3.693360712	FALSE
0	0.637919233	FALSE
0	0.287474333	FALSE
0	12.96372348	FALSE
0	0	FALSE
0	0.117727584	FALSE
0	4.191649555	FALSE
0	2.855578371	FALSE
0	12.02190281	FALSE
0	11.26078029	FALSE
0	7.145790554	FALSE
1	0.191649555	FALSE
0	5.267624914	FALSE
0	0.260095825	FALSE
0	0.284736482	FALSE
0	5.097878166	FALSE
1	6.097193703	FALSE
0	3.422313484	FALSE
0	17.88637919	FALSE
0	0.13963039	FALSE
0	0.016427105	FALSE
0	3.553730322	FALSE
1	5.138945927	FALSE
0	10.98151951	FALSE
0	3.942505133	FALSE
1	0	FALSE
0	4.840520192	FALSE
0	6.275154004	FALSE
0	4.517453799	FALSE
0	0.109514031	FALSE
0	0.054757016	FALSE
0	4.186173854	FALSE
0	4.287474333	FALSE
0	18.52156057	FALSE
0	0.38329911	FALSE
0	3.920602327	FALSE
1	5.158110883	FALSE
0	12.07392197	FALSE
0	0.021902806	FALSE
0	0	FALSE
1	0.041067762	FALSE
0	0.670773443	FALSE
0	7.112936345	FALSE
0	0.076659822	FALSE
0	5.900068446	FALSE
0	9.059548255	FALSE
0	0.019164956	FALSE
0	5.620807666	FALSE
0	4.533880903	FALSE
0	4.840520192	FALSE
0	3.06091718	FALSE
0	3.605749487	FALSE
0	0.032854209	FALSE
0	0.76386037	FALSE
0	0	FALSE
1	0.046543463	FALSE
0	13.36071184	FALSE
0	0.049281314	FALSE
0	3.490759754	FALSE
0	3.331964408	FALSE
0	1.300479124	FALSE
0	8.136892539	FALSE
0	0.531143053	FALSE
0	2.277891855	FALSE
0	4.06844627	FALSE
0	16.47091034	FALSE
0	4.865160849	FALSE
0	3.852156057	FALSE
0	0.372347707	FALSE
0	1.103353867	FALSE
0	0.862422998	FALSE
0	7.16495551	FALSE
0	4.651608487	FALSE
0	0.057494867	FALSE
0	0.260095825	FALSE
1	0.041067762	FALSE
0	7.665982204	FALSE
0	4.145106092	FALSE
0	5.900068446	FALSE
0	2.71321013	TRUE
0	17.00752909	FALSE
0	4.709103354	FALSE
0	6.338124572	FALSE
0	7.077344285	FALSE
0	0	FALSE
0	3.646817248	FALSE
0	0.320328542	FALSE
0	0	FALSE
0	0.167008898	FALSE
0	0.386036961	FALSE
0	0	FALSE
0	10.59000684	FALSE
0	14.29158111	FALSE
0	0.703627652	FALSE
0	4.421629021	FALSE
0	3.411362081	FALSE
0	4.355920602	FALSE
0	3.674195756	FALSE
0	2.535249829	FALSE
0	0.057494867	FALSE
0	4.950034223	FALSE
0	4.93908282	FALSE
0	11.78918549	FALSE
0	0.692676249	FALSE
0	3.605749487	TRUE
0	0.20807666	FALSE
0	6.012320329	FALSE
0	2.696783025	FALSE
0	3.813826146	FALSE
0	10.69130732	FALSE
0	0.052019165	FALSE
0	0.66255989	FALSE
0	0.057494867	FALSE
0	0.260095825	FALSE
0	5.919233402	FALSE
0	5.952087611	FALSE
0	2.614647502	FALSE
1	0.084873374	FALSE
0	6.354551677	FALSE
1	6.943189596	FALSE
1	0.145106092	FALSE
0	4	FALSE
1	8.435318275	FALSE
0	0.07118412	FALSE
0	14.39835729	FALSE
1	10.06707734	TRUE
0	6.431211499	FALSE
0	2.529774127	FALSE
0	0	FALSE
0	0.038329911	FALSE
0	0	FALSE
0	10.49144422	FALSE
0	5.089664613	FALSE
0	2.034223135	FALSE
0	3.000684463	FALSE
0	5.240246407	FALSE
0	6.223134839	FALSE
0	5.976728268	FALSE
0	0.052019165	FALSE
0	0.038329911	FALSE
0	3.12936345	FALSE
0	2.869267625	TRUE
1	6.171115674	FALSE
0	13.68377823	FALSE
0	0	FALSE
0	12.38877481	FALSE
0	1.478439425	FALSE
0	2.836413415	FALSE
0	0.109514031	FALSE
0	5.407255305	FALSE
0	5.374401095	FALSE
0	3.594798084	FALSE
0	7.750855578	FALSE
0	0.194387406	FALSE
0	4.262833676	FALSE
0	12.12594114	FALSE
1	6.168377823	FALSE
0	6.431211499	FALSE
0	4.287474333	FALSE
0	10.40383299	FALSE
0	0.498288843	FALSE
0	0.019164956	FALSE
0	5.303216975	FALSE
0	12.14236824	FALSE
1	4.147843943	FALSE
0	0.010951403	FALSE
0	0.016427105	FALSE
0	16.91170431	FALSE
0	6.581793292	FALSE
0	0.229979466	FALSE
0	7.206023272	FALSE
0	3.600273785	FALSE
0	9.730321697	FALSE
0	18.23408624	FALSE
0	3.830253251	FALSE
0	0.114989733	FALSE
0	0.317590691	FALSE
0	18.23134839	FALSE
0	6.551676934	FALSE
0	6.986995209	FALSE
0	10.92950034	FALSE
0	0.057494867	FALSE
0	8.38329911	FALSE
0	4.503764545	FALSE
0	0.038329911	FALSE
0	1.155373032	FALSE
1	4.399726215	FALSE
1	0.969199179	FALSE
1	0.114989733	TRUE
0	0.361396304	FALSE
0	0.747433265	FALSE
0	0.046543463	FALSE
0	4.306639288	FALSE
0	1.993155373	FALSE
0	3.252566735	FALSE
0	0.093086927	FALSE
0	3.520876112	FALSE
0	0.016427105	FALSE
0	0.062970568	FALSE
0	3.983572895	FALSE
0	1.281314168	FALSE
0	5.240246407	FALSE
0	3.493497604	FALSE
0	0	FALSE
0	8.878850103	FALSE
0	28.79945243	FALSE
1	0.1724846	FALSE
0	4.709103354	FALSE
0	7.375770021	FALSE
0	2.151950719	FALSE
0	0.03559206	FALSE
0	4.525667351	FALSE
0	4.83504449	FALSE
0	0.147843943	FALSE
0	13.01026694	FALSE
0	6.773442847	FALSE
0	4.97467488	FALSE
0	6.499657769	FALSE
0	2.636550308	FALSE
0	5.733059548	FALSE
0	4.5229295	FALSE
0	12.49281314	FALSE
0	6.973305955	FALSE
0	5.199178645	FALSE
0	10.17111567	FALSE
0	0.427104723	FALSE
0	3.701574264	FALSE
0	9.631759069	FALSE
0	0.574948665	FALSE
0	18.23682409	FALSE
0	0.336755647	FALSE
0	5.327857632	FALSE
0	0.098562628	FALSE
0	0	FALSE
0	0.621492129	FALSE
1	0.038329911	FALSE
0	7.082819986	FALSE
0	7.832991102	FALSE
0	3.759069131	FALSE
0	0.48733744	FALSE
0	2.814510609	FALSE
1	0.008213552	FALSE
0	0.194387406	FALSE
0	0.095824778	TRUE
0	12.84052019	TRUE
0	7.561943874	FALSE
0	0.06844627	FALSE
0	6.559890486	FALSE
0	2.543463381	FALSE
0	2.959616701	FALSE
1	11.08008214	FALSE
0	0.150581793	FALSE
1	0.095824778	FALSE
0	5.831622177	TRUE
1	9.472963723	FALSE
0	0	FALSE
0	0.156057495	FALSE
0	4.744695414	FALSE
0	0.205338809	FALSE
0	3.937029432	FALSE
0	0.443531828	FALSE
0	5.639972621	FALSE
0	0.153319644	FALSE
0	7.247091034	FALSE
0	0.038329911	FALSE
0	0.788501027	FALSE
0	1.87816564	FALSE
0	3.638603696	FALSE
0	4.446269678	FALSE
0	9.234770705	FALSE
0	0.065708419	TRUE
0	3.488021903	FALSE
0	0.038329911	FALSE
0	0.087611225	FALSE
0	2.833675565	FALSE
0	7.712525667	FALSE
0	0.183436003	FALSE
0	5.708418891	FALSE
0	8.509240246	FALSE
0	0.331279945	FALSE
0	9.28678987	FALSE
0	4.065708419	FALSE
0	1.388090349	FALSE
1	0.057494867	FALSE
1	7.02532512	FALSE
0	1.796030116	FALSE
0	8.991101985	FALSE
0	0.221765914	FALSE
0	0.095824778	FALSE
0	3.039014374	FALSE
0	0.153319644	FALSE
1	0	FALSE
0	7.310061602	FALSE
0	0.062970568	FALSE
0	0.136892539	FALSE
0	7.797399042	FALSE
0	3.934291581	FALSE
1	1.314168378	FALSE
0	0.008213552	FALSE
0	8.813141684	FALSE
0	4.700889802	FALSE
1	12.19712526	FALSE
0	0.098562628	FALSE
0	3.537303217	FALSE
0	13.7303217	FALSE
0	4.136892539	FALSE
0	0.005475702	FALSE
0	3.775496235	FALSE
0	4.134154689	FALSE
0	0.112251882	FALSE
0	6.913073238	FALSE
0	2.203969884	FALSE
0	0.082135524	TRUE
0	0.470910335	FALSE
0	4.03559206	FALSE
0	3.980835044	FALSE
0	0.339493498	FALSE
0	8.093086927	FALSE
0	9.984941821	FALSE
0	1.163586585	FALSE
0	5.497604381	FALSE
0	12.25188227	FALSE
0	3.923340178	FALSE
0	0.229979466	FALSE
0	4.952772074	FALSE
0	8.484599589	FALSE
0	3.184120465	FALSE
0	0.553045859	FALSE
0	1.973990418	FALSE
0	2.910335387	FALSE
0	0.999315537	FALSE
0	8.599589322	FALSE
0	7.770020534	FALSE
0	6.132785763	FALSE
0	10.02053388	FALSE
0	0	FALSE
0	7.529089665	FALSE
0	3.518138261	FALSE
0	0.550308008	FALSE
0	7.063655031	FALSE
0	0	FALSE
0	2.102669405	FALSE
0	4.791238877	FALSE
0	6.581793292	FALSE
0	9.746748802	FALSE
1	0.377823409	FALSE
0	0.016427105	FALSE
0	3.589322382	FALSE
0	5.749486653	FALSE
0	0	FALSE
0	0.052019165	FALSE
0	0.134154689	FALSE
0	0.887063655	TRUE
0	6.661190965	FALSE
0	3.852156057	FALSE
0	14.55441478	FALSE
0	6.655715264	FALSE
0	0.20807666	FALSE
0	0.098562628	FALSE
1	6.061601643	FALSE
0	3.641341547	FALSE
0	14.93223819	FALSE
1	4.654346338	FALSE
0	12.30937714	FALSE
0	1.155373032	FALSE
0	8.465434634	FALSE
0	0.153319644	FALSE
0	10.83641342	FALSE
0	5.037645448	FALSE
0	10.58726899	FALSE
0	5.820670773	FALSE
0	5.054072553	FALSE
0	0.041067762	FALSE
0	0.07118412	FALSE
0	3.099247091	FALSE
0	0.687200548	FALSE
0	6.767967146	FALSE
0	23.1266256	FALSE
0	4.377823409	FALSE
0	5.618069815	FALSE
0	11.87132101	FALSE
0	5.021218344	FALSE
0	7.967145791	FALSE
0	5.396303901	FALSE
0	1.067761807	FALSE
0	0.219028063	FALSE
0	0.084873374	FALSE
0	5.612594114	FALSE
0	5.215605749	FALSE
0	5.700205339	FALSE
1	0.1724846	FALSE
0	0.032854209	FALSE
0	0.065708419	FALSE
0	0.821355236	FALSE
0	5.976728268	FALSE
0	3.832991102	FALSE
1	9.544147844	FALSE
0	0.019164956	TRUE
0	6.15742642	FALSE
0	0.027378508	FALSE
0	0.134154689	FALSE
1	4.235455168	FALSE
0	4.752908966	TRUE
0	3.876796715	FALSE
0	10.58179329	FALSE
0	7.857631759	FALSE
0	7.939767283	FALSE
0	13.14168378	FALSE
0	3.567419576	FALSE
0	3.972621492	FALSE
0	2.138261465	FALSE
0	0.010951403	FALSE
0	9.984941821	FALSE
0	0.249144422	FALSE
0	5.262149213	FALSE
1	0.616016427	TRUE
0	0.038329911	FALSE
0	0.936344969	FALSE
0	0.090349076	FALSE
0	6.335386721	FALSE
0	0.057494867	FALSE
1	0.147843943	FALSE
0	4.963723477	FALSE
0	4.199863107	FALSE
0	3.411362081	FALSE
0	5.883641342	FALSE
0	5.144421629	FALSE
0	13.10335387	FALSE
0	7.734428474	FALSE
0	0.191649555	FALSE
0	4.03559206	FALSE
0	6.05338809	FALSE
0	5.070499658	FALSE
0	1.900068446	FALSE
0	5.722108145	FALSE
0	0.06844627	FALSE
0	0.246406571	FALSE
1	6.124572211	FALSE
0	0.531143053	FALSE
0	0.027378508	FALSE
0	3.112936345	FALSE
0	3.028062971	FALSE
0	9.314168378	FALSE
1	0.027378508	TRUE
0	6.464065708	FALSE
0	3.923340178	FALSE
0	4.303901437	FALSE
0	0.468172485	FALSE
0	4.093086927	FALSE
0	21.43189596	FALSE
0	14.43942505	FALSE
0	3.307323751	FALSE
0	5.048596851	FALSE
0	0.41615332	FALSE
0	6.160164271	FALSE
0	10.19301848	FALSE
0	0.169746749	FALSE
1	0	FALSE
0	3.362080767	FALSE
0	0.164271047	FALSE
0	2.36550308	FALSE
0	14.22587269	FALSE
0	4.413415469	FALSE
0	4.284736482	FALSE
0	3.945242984	FALSE
0	5.073237509	FALSE
0	0.399726215	FALSE
0	0.651608487	FALSE
1	3.802874743	FALSE
0	4.31211499	FALSE
0	1.177275838	FALSE
0	1.201916496	FALSE
0	5.67008898	FALSE
0	5.448323066	FALSE
0	2.198494182	FALSE
0	0.032854209	FALSE
0	10.05338809	FALSE
0	0.008213552	FALSE
0	2.694045175	FALSE
0	12.41889117	FALSE
0	12.72826831	FALSE
0	0.082135524	FALSE
0	4.826830938	FALSE
1	1.571526352	FALSE
0	3.906913073	FALSE
1	0.010951403	FALSE
0	4.832306639	FALSE
0	3.624914442	FALSE
0	0.432580424	FALSE
0	0.10403833	FALSE
1	2.532511978	FALSE
0	1.872689938	FALSE
0	3.468856947	FALSE
0	11.61396304	FALSE
0	9.00752909	FALSE
0	3.099247091	FALSE
0	5.267624914	FALSE
0	0	FALSE
0	6.743326489	FALSE
0	4.421629021	FALSE
1	3.704312115	TRUE
0	2.595482546	FALSE
0	12.79123888	FALSE
0	12.45995893	FALSE
0	6.940451745	FALSE
0	2.685831622	FALSE
0	12.8678987	FALSE
0	0.52019165	FALSE
0	3.518138261	FALSE
0	13.7412731	FALSE
0	4.509240246	FALSE
0	4.090349076	FALSE
0	5.672826831	FALSE
0	6.726899384	FALSE
0	0.106776181	FALSE
0	10.38193018	FALSE
0	11.4934976	FALSE
0	8.109514031	FALSE
0	0.62696783	FALSE
0	11.07460643	FALSE
0	0.010951403	FALSE
0	1.385352498	FALSE
0	3.110198494	FALSE
0	0.041067762	FALSE
1	6.973305955	TRUE
0	5.793292266	FALSE
0	0.553045859	TRUE
0	0.158795346	FALSE
0	11.3100616	FALSE
0	9.765913758	FALSE
0	10.61738535	FALSE
0	0.021902806	FALSE
0	0.613278576	FALSE
0	0.043805613	TRUE
0	5.434633812	FALSE
0	5.188227242	FALSE
0	4.531143053	FALSE
0	12.61875428	FALSE
0	0.314852841	FALSE
1	4.27652293	FALSE
0	0.041067762	FALSE
0	3.852156057	TRUE
0	5.919233402	FALSE
0	4.637919233	FALSE
0	0.03559206	TRUE
0	1.242984257	FALSE
0	2.611909651	FALSE
0	0.684462697	FALSE
0	4.38329911	FALSE
0	4.391512663	FALSE
0	3.537303217	FALSE
0	0	FALSE
0	4.197125257	FALSE
0	11.27446954	FALSE
0	2.907597536	FALSE
0	3.655030801	FALSE
0	0.1724846	FALSE
0	0.947296372	FALSE
0	6.283367556	FALSE
0	1.80698152	FALSE
0	21.44010951	FALSE
0	9.32238193	FALSE
0	0.399726215	FALSE
0	4.049281314	FALSE
0	0.021902806	FALSE
0	0.432580424	FALSE
0	11.59753593	FALSE
0	4.210814511	FALSE
0	2.559890486	FALSE
0	8.495550992	FALSE
0	3.739904175	FALSE
0	0	FALSE
0	4.676249144	FALSE
0	17.88911704	FALSE
0	0.093086927	FALSE
0	4.090349076	FALSE
0	0.008213552	FALSE
0	5.349760438	FALSE
0	6.119096509	FALSE
0	12.30116359	FALSE
0	0.240930869	FALSE
0	4.777549624	FALSE
0	0.008213552	FALSE
0	11.16221766	FALSE
0	11.49075975	FALSE
0	4.290212183	FALSE
0	9.853524983	FALSE
0	0.073921971	FALSE
0	5.984941821	FALSE
0	0.306639288	FALSE
0	12.24640657	FALSE
0	5.242984257	FALSE
0	0.993839836	FALSE
0	0.101300479	FALSE
0	6.483230664	TRUE
0	7.679671458	FALSE
0	0.427104723	FALSE
0	0.429842574	FALSE
0	9.555099247	FALSE
0	5.248459959	FALSE
0	0.153319644	FALSE
0	0.03559206	FALSE
0	10.19849418	FALSE
0	8.87063655	FALSE
0	9.374401095	FALSE
0	4.388774812	FALSE
0	6.288843258	FALSE
1	0.010951403	FALSE
0	0.251882272	FALSE
0	4.66255989	FALSE
0	5.177275838	FALSE
0	9.672826831	FALSE
0	0.544832307	FALSE
0	12.22176591	FALSE
0	1.133470226	FALSE
0	0.07118412	FALSE
1	5.42642026	FALSE
0	0.670773443	FALSE
0	0.038329911	FALSE
0	12.96372348	FALSE
0	0.114989733	FALSE
0	0.262833676	FALSE
0	9.434633812	FALSE
0	5.741273101	FALSE
0	25.40451745	FALSE
0	3.167693361	FALSE
1	4.27652293	FALSE
1	1.021218344	FALSE
1	0.813141684	TRUE
0	2.277891855	FALSE
0	0.145106092	FALSE
0	8.848733744	FALSE
1	0.350444901	FALSE
0	2.091718001	FALSE
0	0.191649555	FALSE
0	5.292265572	TRUE
0	0.205338809	FALSE
0	0.13963039	FALSE
0	1.106091718	FALSE
0	3.882272416	FALSE
0	0.588637919	FALSE
0	0.366872005	FALSE
0	4.177960301	FALSE
0	9.53045859	FALSE
1	4.271047228	FALSE
0	0.284736482	FALSE
0	3.874058864	FALSE
0	3.203285421	FALSE
0	8.227241615	FALSE
0	5.957563313	FALSE
0	0.772073922	FALSE
0	5.943874059	FALSE
1	0.038329911	FALSE
0	4.167008898	TRUE
0	19.6659822	FALSE
0	1.785078713	FALSE
0	3.44421629	FALSE
0	0.073921971	FALSE
0	6.951403149	FALSE
0	2.324435318	FALSE
0	5.604380561	FALSE
0	0.328542094	FALSE
0	10.87748118	FALSE
1	0	FALSE
0	13.34154689	FALSE
0	3.011635866	FALSE
0	10.14921287	FALSE
0	7.92881588	FALSE
0	6.425735797	FALSE
1	24.86516085	FALSE
0	0.008213552	FALSE
0	0.156057495	FALSE
1	7.978097194	FALSE
0	8.399726215	FALSE
0	0.73100616	FALSE
0	0.073921971	FALSE
0	6.6091718	FALSE
0	10.40657084	FALSE
0	0.402464066	FALSE
0	6.663928816	FALSE
1	8.262833676	FALSE
0	0.361396304	FALSE
0	0.459958932	FALSE
0	5.574264203	FALSE
1	3.197809719	FALSE
0	12.47638604	FALSE
0	2.759753593	FALSE
0	1.960301164	FALSE
0	0.320328542	FALSE
0	2.543463381	FALSE
0	6.869267625	FALSE
0	0.646132786	FALSE
0	0.052019165	FALSE
0	14.75427789	FALSE
0	1.535934292	FALSE
0	2.006844627	FALSE
0	6.127310062	FALSE
0	0.076659822	FALSE
0	0	FALSE
0	7.531827515	FALSE
0	7.813826146	FALSE
0	5.675564682	FALSE
0	0.038329911	FALSE
0	1.973990418	FALSE
0	0.002737851	TRUE
0	11.91786448	FALSE
0	0.125941136	FALSE
0	3.074606434	FALSE
0	3.534565366	FALSE
0	0.032854209	FALSE
0	16.48733744	FALSE
0	3.663244353	FALSE
0	1.80698152	FALSE
0	4.268309377	FALSE
0	4.295687885	FALSE
0	18.40930869	FALSE
0	0.528405202	FALSE
0	0.027378508	FALSE
0	7.414099932	FALSE
0	4.48733744	FALSE
0	0	FALSE
0	5.932922656	FALSE
1	0.021902806	FALSE
0	4.613278576	FALSE
0	0.10403833	FALSE
0	5.212867899	FALSE
0	7.422313484	FALSE
0	1.511293634	FALSE
0	4.016427105	FALSE
0	3.660506502	FALSE
0	0.090349076	FALSE
1	5.141683778	FALSE
0	4.955509925	FALSE
0	8.284736482	FALSE
0	0.470910335	FALSE
0	0.120465435	FALSE
0	12.79671458	FALSE
0	4.635181383	FALSE
0	7.219712526	FALSE
1	7.310061602	FALSE
0	7.301848049	FALSE
0	8.585900068	TRUE
0	0.062970568	FALSE
0	7.986310746	FALSE
0	0.229979466	FALSE
0	4.517453799	FALSE
0	0.542094456	FALSE
0	8.481861739	FALSE
0	8.824093087	FALSE
1	0.082135524	FALSE
0	4.66255989	FALSE
0	6.776180698	FALSE
0	5.2183436	FALSE
0	4.210814511	FALSE
0	2.223134839	FALSE
0	9.771389459	FALSE
0	0.123203285	FALSE
0	5.823408624	FALSE
0	5.823408624	FALSE
0	7.570157426	FALSE
0	5.965776865	FALSE
0	22.37919233	FALSE
1	0.049281314	FALSE
0	3.33744011	FALSE
0	0.038329911	FALSE
0	10.51882272	FALSE
0	0	FALSE
0	10.71321013	FALSE
0	0.128678987	FALSE
1	5.768651608	TRUE
0	2.915811088	FALSE
0	11.78097194	FALSE
0	0.492813142	FALSE
0	1.292265572	FALSE
0	0.424366872	FALSE
0	2.26146475	TRUE
0	0.06844627	FALSE
0	2.201232033	FALSE
0	0.229979466	FALSE
0	9.557837098	FALSE
0	0.251882272	FALSE
0	7.329226557	FALSE
0	13.01848049	FALSE
0	0.410677618	FALSE
1	8.057494867	FALSE
0	3.96440794	FALSE
0	7.471594798	FALSE
0	14.28884326	FALSE
0	2.455852156	FALSE
1	5.045859001	FALSE
0	4.438056126	FALSE
0	0.48733744	FALSE
0	0.073921971	FALSE
0	4.443531828	FALSE
0	0.254620123	FALSE
1	0.167008898	FALSE
0	8.314852841	FALSE
0	22.36550308	FALSE
0	2.094455852	FALSE
0	0.03559206	FALSE
1	4.566735113	FALSE
0	6.721423682	FALSE
0	1.965776865	FALSE
0	1.295003422	FALSE
1	0.054757016	FALSE
0	0.900752909	FALSE
0	21.63723477	FALSE
0	0.019164956	FALSE
0	3.446954141	FALSE
0	3.655030801	FALSE
0	8.440793977	FALSE
0	4.156057495	FALSE
0	5.924709103	FALSE
0	5.174537988	FALSE
0	5.149897331	TRUE
0	4.240930869	FALSE
0	13.94113621	FALSE
0	2.828199863	FALSE
0	4.079397673	FALSE
0	12.87063655	FALSE
0	21.00752909	FALSE
0	0.082135524	FALSE
1	4.082135524	TRUE
0	6.264202601	FALSE
0	6.072553046	FALSE
0	8.509240246	FALSE
0	0.20807666	FALSE
0	0.046543463	FALSE
0	0.843258042	FALSE
0	0.517453799	FALSE
0	1.029431896	FALSE
0	3.433264887	FALSE
0	0.224503765	FALSE
0	2.737850787	FALSE
0	5.119780972	FALSE
0	0.380561259	FALSE
0	2.50513347	FALSE
1	4.793976728	FALSE
1	4.438056126	TRUE
0	0.021902806	FALSE
0	0.136892539	FALSE
0	3.753593429	FALSE
0	8.1724846	FALSE
0	0.284736482	FALSE
0	6.439425051	FALSE
0	13.78507871	FALSE
0	6.477754962	FALSE
0	0.013689254	FALSE
1	13.80698152	FALSE
0	11.78918549	FALSE
0	0.407939767	FALSE
0	0	FALSE
0	0.057494867	FALSE
0	0.27926078	FALSE
0	3.72073922	FALSE
0	3.939767283	FALSE
0	6.406570842	FALSE
0	0.043805613	TRUE
0	3.841204654	FALSE
0	0	FALSE
0	0.536618754	FALSE
0	0.057494867	FALSE
1	11.97535934	TRUE
0	8.711841205	FALSE
0	0.046543463	FALSE
0	0.260095825	FALSE
0	3.603011636	TRUE
1	0.054757016	FALSE
0	9.533196441	FALSE
0	0	FALSE
0	4.038329911	FALSE
0	2.46954141	FALSE
0	0.013689254	FALSE
0	21.95756331	FALSE
0	11.67145791	FALSE
0	13.15263518	FALSE
0	6.464065708	TRUE
1	0.054757016	FALSE
0	5.188227242	FALSE
0	0.722792608	FALSE
0	6.516084873	FALSE
0	7.222450376	FALSE
0	10.0698152	FALSE
0	2.661190965	FALSE
0	6.976043806	FALSE
0	16.56947296	FALSE
0	4.320328542	FALSE
0	5.207392197	FALSE
0	0.062970568	FALSE
1	0.049281314	FALSE
0	5.204654346	FALSE
0	1.508555784	FALSE
0	0.032854209	FALSE
0	3.876796715	FALSE
0	3.564681725	FALSE
0	5.32238193	TRUE
0	3.225188227	FALSE
0	6.661190965	FALSE
0	7.980835044	FALSE
0	6.379192334	FALSE
0	4.813141684	FALSE
0	0.583162218	FALSE
0	0.158795346	FALSE
0	4.013689254	FALSE
0	0.087611225	FALSE
0	3.370294319	FALSE
0	1.686516085	FALSE
0	0.03559206	FALSE
1	6.633812457	FALSE
0	8.862422998	FALSE
0	0.164271047	FALSE
0	7.359342916	FALSE
0	2.647501711	FALSE
0	5.388090349	FALSE
0	10.34360027	TRUE
0	2.995208761	FALSE
0	9.314168378	FALSE
0	0.120465435	TRUE
0	11.78644764	FALSE
0	3.531827515	FALSE
1	9.574264203	TRUE
1	0.298425736	FALSE
0	3.849418207	FALSE
0	0.254620123	FALSE
0	6.754277892	FALSE
0	0.079397673	FALSE
0	3.712525667	FALSE
0	0.054757016	FALSE
0	6.392881588	FALSE
0	0.041067762	FALSE
0	0.509240246	FALSE
0	2.272416153	FALSE
1	0.227241615	FALSE
0	8.837782341	FALSE
0	14.53251198	FALSE
0	8.095824778	FALSE
0	0.197125257	FALSE
0	4.687200548	FALSE
0	0.041067762	FALSE
0	2.146475017	FALSE
0	5.80698152	FALSE
0	3.909650924	FALSE
0	7.400410678	FALSE
0	5.848049281	FALSE
0	0.364134155	FALSE
0	0.041067762	FALSE
0	1.122518823	FALSE
0	0.024640657	FALSE
0	10.64476386	FALSE
0	4.235455168	FALSE
0	3.405886379	FALSE
0	0.057494867	FALSE
0	0.13963039	FALSE
0	2.439425051	FALSE
0	0.112251882	FALSE
0	9.35797399	FALSE
0	4.317590691	FALSE
0	8.128678987	FALSE
0	3.310061602	FALSE
0	0.284736482	FALSE
0	2.858316222	FALSE
1	0.528405202	TRUE
0	0.032854209	TRUE
0	9.226557153	FALSE
0	0.725530459	FALSE
0	8.361396304	FALSE
1	5.169062286	FALSE
0	0.019164956	FALSE
0	2.026009582	FALSE
0	5.486652977	FALSE
0	10.89664613	FALSE
1	0.087611225	FALSE
0	1.585215606	FALSE
0	1.990417522	FALSE
0	0	FALSE
0	1.880903491	FALSE
0	0.358658453	FALSE
0	0.052019165	FALSE
0	5.618069815	FALSE
0	3.091033539	FALSE
1	5.645448323	FALSE
0	8.900752909	FALSE
1	0.476386037	FALSE
0	10.71047228	FALSE
0	0.503764545	FALSE
0	5.848049281	FALSE
1	4.553045859	FALSE
0	6.858316222	FALSE
0	3.082819986	FALSE
1	6.88843258	FALSE
0	6.683093771	FALSE
0	0.093086927	FALSE
1	4.07118412	TRUE
0	6.798083504	FALSE
0	2.458590007	FALSE
0	4.399726215	FALSE
0	13.60164271	FALSE
0	0.120465435	FALSE
0	14.25598905	FALSE
0	1.341546886	FALSE
0	0.06844627	FALSE
0	0.328542094	FALSE
0	0.062970568	FALSE
0	5.221081451	FALSE
0	0.449007529	FALSE
0	0.095824778	FALSE
0	8.881587953	FALSE
1	7.041752225	FALSE
0	1.212867899	FALSE
0	0.145106092	FALSE
0	4.008213552	FALSE
1	0.739219713	FALSE
0	4.610540726	FALSE
1	0.117727584	FALSE
0	2.598220397	FALSE
0	4.807665982	FALSE
0	0.095824778	FALSE
0	5.295003422	FALSE
0	6.595482546	TRUE
0	14.45037645	FALSE
0	0.249144422	FALSE
0	6.305270363	FALSE
0	4.410677618	FALSE
0	5.700205339	FALSE
0	0.449007529	FALSE
0	8.750171116	FALSE
0	0.361396304	FALSE
0	14.66940452	FALSE
1	4.194387406	TRUE
0	3.44421629	FALSE
0	10.60643395	FALSE
0	4.815879535	FALSE
1	12.87611225	FALSE
0	8.303901437	FALSE
0	4.090349076	FALSE
0	0.134154689	FALSE
0	0.024640657	FALSE
0	0.361396304	FALSE
0	10.72142368	FALSE
0	4.479123888	FALSE
0	4.83504449	FALSE
0	15.99726215	FALSE
0	9.53045859	FALSE
0	1.894592745	FALSE
1	0.34770705	FALSE
1	0.120465435	FALSE
1	4.533880903	FALSE
0	1.316906229	FALSE
0	3.33744011	FALSE
0	9.119780972	FALSE
0	0	FALSE
0	0.057494867	FALSE
0	13.65092402	FALSE
0	7.134839151	FALSE
0	6.110882957	FALSE
0	0.188911704	FALSE
0	9.823408624	FALSE
0	3.389459274	FALSE
0	0.624229979	FALSE
0	0.016427105	FALSE
0	3.633127995	FALSE
0	11.52908966	FALSE
1	3.1321013	TRUE
0	0.041067762	FALSE
0	8.240930869	FALSE
0	0.054757016	FALSE
0	6.910335387	FALSE
0	0.238193018	FALSE
0	4.6954141	FALSE
0	2.962354552	FALSE
0	0.123203285	FALSE
0	0.019164956	FALSE
0	8.34770705	FALSE
0	5.11430527	FALSE
0	0.290212183	FALSE
0	2.683093771	FALSE
0	2.480492813	FALSE
0	3.887748118	FALSE
0	0.257357974	FALSE
0	7.145790554	FALSE
0	3.006160164	FALSE
0	0.199863107	FALSE
0	0.440793977	FALSE
0	2.277891855	FALSE
0	11.40314853	FALSE
0	5.823408624	FALSE
0	5.941136208	FALSE
0	0.095824778	FALSE
0	0	FALSE
1	4.465434634	FALSE
0	8.210814511	FALSE
0	3.633127995	FALSE
0	9.911019849	FALSE
0	3.000684463	FALSE
0	3.184120465	FALSE
0	0.090349076	FALSE
0	0.547570157	FALSE
0	0.5229295	FALSE
0	19.57563313	FALSE
0	10.54072553	FALSE
0	2.726899384	FALSE
0	2.499657769	FALSE
0	2.872005476	FALSE
0	0.840520192	FALSE
0	4.054757016	FALSE
0	5.744010951	FALSE
0	4.657084189	FALSE
0	0.41889117	FALSE
0	3.515400411	FALSE
0	4.503764545	FALSE
0	0.010951403	FALSE
0	0.375085558	FALSE
0	18.46132786	FALSE
0	0.016427105	FALSE
0	4.197125257	FALSE
0	7.93155373	FALSE
1	5.363449692	FALSE
0	0	FALSE
0	6.759753593	FALSE
0	4.640657084	FALSE
0	0	FALSE
0	4.443531828	FALSE
0	1.059548255	FALSE
0	6.970568104	FALSE
0	5.349760438	FALSE
0	0.711841205	FALSE
0	4.48733744	FALSE
0	3.745379877	FALSE
0	2.149212868	FALSE
0	8.024640657	FALSE
0	3.816563997	FALSE
1	0	FALSE
0	0.079397673	FALSE
0	16.59685147	FALSE
0	8.887063655	FALSE
0	3.663244353	FALSE
0	5.059548255	FALSE
0	3.326488706	FALSE
0	0.060232717	FALSE
0	0.038329911	FALSE
0	12.90896646	FALSE
0	3.660506502	FALSE
0	0.377823409	FALSE
0	8.328542094	FALSE
0	6.915811088	FALSE
1	0.057494867	FALSE
0	0.046543463	FALSE
0	0.002737851	FALSE
0	0.06844627	FALSE
0	0.161533196	FALSE
0	4.199863107	FALSE
0	4.837782341	FALSE
0	9.963039014	FALSE
0	10.11088296	FALSE
0	10.10540726	FALSE
0	4.380561259	FALSE
1	8.197125257	FALSE
0	2.600958248	FALSE
0	9.210130048	FALSE
0	4.457221081	FALSE
0	4.328542094	FALSE
0	6.420260096	FALSE
1	0.013689254	TRUE
0	6.485968515	FALSE
0	0.002737851	FALSE
0	4.728268309	TRUE
0	3.496235455	FALSE
0	0	FALSE
0	7.887748118	FALSE
0	5.081451061	FALSE
0	11.38672142	FALSE
0	6.392881588	FALSE
0	0.48733744	FALSE
0	0.010951403	FALSE
0	0.20807666	FALSE
0	0	FALSE
0	9.018480493	FALSE
0	11.47433265	FALSE
0	0.624229979	FALSE
0	5.420944559	FALSE
0	0.002737851	FALSE
0	0.057494867	FALSE
0	4.65982204	FALSE
0	6.669404517	FALSE
0	0.484599589	FALSE
0	0.049281314	FALSE
1	10.72416153	FALSE
0	0.060232717	TRUE
0	0.459958932	FALSE
0	0.747433265	FALSE
0	6.902121834	FALSE
0	3.712525667	FALSE
0	0.084873374	FALSE
0	4.410677618	FALSE
0	5.352498289	FALSE
0	3.852156057	FALSE
0	0	FALSE
0	0.019164956	FALSE
0	0.366872005	FALSE
0	0.432580424	FALSE
0	19.72073922	FALSE
0	15.8384668	FALSE
0	15.53182752	FALSE
0	7.252566735	FALSE
0	4.514715948	FALSE
0	2.36550308	FALSE
0	2.858316222	FALSE
0	7.02532512	FALSE
0	0.271047228	FALSE
0	0.016427105	FALSE
0	4.739219713	FALSE
0	0.008213552	FALSE
0	5.062286105	FALSE
0	5.409993155	FALSE
0	0.27926078	FALSE
1	7.058179329	FALSE
0	0	FALSE
0	11.21697467	FALSE
0	3.72347707	FALSE
0	21.30047912	FALSE
0	4.328542094	FALSE
0	6.53798768	FALSE
0	3.008898015	FALSE
0	8.123203285	FALSE
0	3.685147159	FALSE
0	4.788501027	FALSE
0	0.038329911	FALSE
1	15.90417522	FALSE
0	0.169746749	FALSE
0	5.527720739	FALSE
0	24.57768652	FALSE
0	9.70294319	FALSE
0	9.429158111	FALSE
0	0.169746749	FALSE
1	0.027378508	FALSE
0	4.199863107	FALSE
0	3.624914442	FALSE
0	2.833675565	FALSE
0	13.48391513	FALSE
0	13.88637919	FALSE
0	0.210814511	FALSE
0	0.287474333	FALSE
0	12.59137577	FALSE
0	2.663928816	FALSE
0	2.220396988	FALSE
0	5.067761807	FALSE
0	15.00342231	FALSE
0	14.89938398	FALSE
1	3.488021903	FALSE
0	4.539356605	FALSE
0	5.804243669	FALSE
0	2.061601643	FALSE
0	3.575633128	FALSE
1	1.94934976	FALSE
0	0.558521561	FALSE
0	8.334017796	FALSE
0	0.038329911	FALSE
0	6.811772758	FALSE
0	2.570841889	FALSE
0	0.021902806	FALSE
1	0.076659822	FALSE
0	0.34770705	FALSE
0	4.884325804	FALSE
0	10.16290212	FALSE
0	0.643394935	FALSE
0	0.076659822	FALSE
0	9.9137577	FALSE
0	0.002737851	FALSE
0	2.031485284	FALSE
0	9.667351129	FALSE
0	0.010951403	FALSE
0	7.671457906	FALSE
0	5.021218344	FALSE
0	0.219028063	FALSE
0	5.407255305	FALSE
0	0.391512663	FALSE
0	0.164271047	FALSE
0	1.048596851	FALSE
0	1.35523614	FALSE
0	4.446269678	FALSE
0	0.054757016	FALSE
0	0.287474333	FALSE
0	8.561259411	FALSE
0	11.67145791	FALSE
0	3.811088296	FALSE
0	1.399041752	FALSE
0	0.093086927	FALSE
0	2.663928816	FALSE
0	5.086926762	FALSE
0	0.095824778	FALSE
0	8.892539357	FALSE
1	2.735112936	FALSE
0	4.657084189	FALSE
0	0.087611225	FALSE
0	3.334702259	FALSE
0	17.19370294	FALSE
0	0.131416838	FALSE
0	11.17590691	FALSE
0	6.214921287	FALSE
0	0.298425736	FALSE
0	2.127310062	FALSE
0	3.679671458	FALSE
0	14.02874743	FALSE
0	0.030116359	FALSE
0	9.516769336	FALSE
0	5.420944559	FALSE
1	0.229979466	FALSE
0	5.418206708	FALSE
0	5.700205339	TRUE
0	0.041067762	FALSE
0	0.041067762	FALSE
0	5.075975359	FALSE
0	0	FALSE
0	7.422313484	FALSE
0	0.052019165	FALSE
1	3.263518138	FALSE
0	0.060232717	FALSE
0	4.016427105	FALSE
0	8.845995893	FALSE
1	8.295687885	FALSE
0	0.287474333	FALSE
0	0.082135524	FALSE
0	0.021902806	FALSE
1	0.043805613	FALSE
0	0.07118412	FALSE
0	0.073921971	FALSE
0	6.135523614	FALSE
0	0.470910335	FALSE
0	20.13415469	FALSE
0	0.120465435	FALSE
0	0.449007529	FALSE
0	5.952087611	FALSE
0	0.109514031	FALSE
0	0.325804244	FALSE
0	10.0752909	FALSE
0	4.331279945	FALSE
0	0.588637919	FALSE
0	0.933607118	FALSE
0	16.19438741	FALSE
0	0.421629021	FALSE
0	0.429842574	FALSE
1	5.464750171	TRUE
0	0.153319644	FALSE
0	14.26694045	FALSE
0	0.109514031	FALSE
0	3.641341547	FALSE
0	6.510609172	FALSE
0	3.857631759	FALSE
0	21.33059548	FALSE
1	0.410677618	FALSE
0	0.580424367	FALSE
0	3.457905544	FALSE
0	3.950718686	FALSE
0	4.966461328	FALSE
0	0.229979466	FALSE
0	0.197125257	FALSE
0	5.831622177	FALSE
0	11.37850787	FALSE
0	15.13483915	FALSE
0	5.63449692	FALSE
1	4.440793977	FALSE
0	4.328542094	FALSE
0	9.01026694	FALSE
0	5.965776865	FALSE
0	3.088295688	TRUE
0	6.568104038	FALSE
0	0.985626283	FALSE
1	8.90349076	FALSE
0	3.184120465	FALSE
0	6.275154004	FALSE
0	5.505817933	FALSE
0	4.930869268	FALSE
0	0.536618754	FALSE
0	0.331279945	FALSE
0	15.22792608	FALSE
0	3.342915811	FALSE
0	10.65571526	FALSE
0	8.692676249	FALSE
1	6.743326489	FALSE
0	3.811088296	FALSE
0	2.535249829	FALSE
0	0.043805613	FALSE
0	7.572895277	FALSE
0	0.457221081	FALSE
0	0.59137577	FALSE
0	2.078028747	FALSE
0	0.117727584	TRUE
0	0.618754278	FALSE
0	0.002737851	FALSE
0	12.82409309	FALSE
0	5.976728268	FALSE
0	10.74880219	FALSE
0	0.59137577	FALSE
0	10.31074606	FALSE
0	0.402464066	FALSE
0	0.049281314	FALSE
0	2.406570842	FALSE
0	7.386721424	FALSE
0	10.21765914	FALSE
0	0.016427105	FALSE
0	0.473648186	FALSE
1	9.305954825	FALSE
0	0.79945243	FALSE
0	0	FALSE
0	0.060232717	FALSE
0	0.008213552	FALSE
0	3.279945243	TRUE
0	2.699520876	FALSE
0	8.900752909	FALSE
0	10.51060917	FALSE
0	5.683778234	FALSE
0	0.049281314	FALSE
0	1.245722108	FALSE
1	0	FALSE
0	7.296372348	FALSE
0	0.142368241	FALSE
0	0.114989733	FALSE
0	3.679671458	FALSE
1	0.082135524	FALSE
0	6.798083504	FALSE
0	5.305954825	FALSE
0	9.374401095	FALSE
0	4.980150582	FALSE
0	0.284736482	FALSE
0	3.427789185	FALSE
0	3.734428474	FALSE
1	2.746064339	TRUE
0	0.046543463	FALSE
0	7.238877481	FALSE
0	0	FALSE
0	1.995893224	TRUE
0	7.069130732	FALSE
0	4.550308008	FALSE
0	7.550992471	FALSE
0	6.652977413	FALSE
0	11.73990418	FALSE
0	6.130047912	FALSE
0	12.72553046	FALSE
0	12.65708419	FALSE
0	1.960301164	FALSE
0	0	FALSE
0	6.67761807	FALSE
0	0.446269678	FALSE
0	7.151266256	FALSE
0	6.072553046	FALSE
0	5.158110883	FALSE
0	2.370978782	FALSE
0	8.670773443	FALSE
0	4.328542094	FALSE
0	7.682409309	FALSE
0	5.872689938	FALSE
0	0.038329911	FALSE
0	4.821355236	FALSE
0	11.37029432	FALSE
0	3.770020534	FALSE
0	7.780971937	FALSE
0	1.125256674	FALSE
0	12.32306639	FALSE
0	0.013689254	FALSE
0	6.688569473	FALSE
1	13.17453799	TRUE
0	0.810403833	FALSE
0	6.978781656	FALSE
0	0.084873374	FALSE
0	6.275154004	FALSE
0	3.983572895	FALSE
0	0.021902806	FALSE
0	12.43531828	FALSE
0	17.724846	FALSE
0	0.147843943	FALSE
0	0.355920602	FALSE
0	0.287474333	FALSE
0	0.027378508	FALSE
0	0.076659822	FALSE
0	16.89253936	FALSE
0	3.759069131	FALSE
1	0.164271047	FALSE
0	15.22518823	FALSE
0	4.112251882	FALSE
0	12.99110198	FALSE
0	2.094455852	FALSE
0	0.142368241	FALSE
0	2.384668036	FALSE
0	6.409308693	FALSE
0	5.199178645	FALSE
0	4.550308008	FALSE
0	11.90417522	FALSE
1	3.75633128	TRUE
0	0.019164956	FALSE
0	4.260095825	FALSE
0	5.94661191	FALSE
0	9.894592745	FALSE
0	4.813141684	FALSE
1	0.109514031	FALSE
0	9.073237509	FALSE
1	5.284052019	FALSE
0	0.13963039	TRUE
0	7.112936345	FALSE
0	0.648870637	FALSE
0	0.73100616	FALSE
0	8.41889117	FALSE
0	9.763175907	FALSE
0	3.195071869	FALSE
1	0.38329911	TRUE
0	2.05065024	FALSE
0	11.76454483	FALSE
0	4.219028063	FALSE
0	11.46064339	FALSE
0	11.65776865	FALSE
0	7.646817248	FALSE
0	6.299794661	FALSE
0	0.407939767	FALSE
0	3.767282683	FALSE
0	0.249144422	FALSE
0	10.30800821	FALSE
0	4.186173854	FALSE
0	2.984257358	FALSE
0	4.06844627	FALSE
1	2.343600274	FALSE
0	7.953456537	FALSE
0	5.744010951	FALSE
0	7.208761123	FALSE
0	7.627652293	FALSE
0	0.054757016	FALSE
0	0.054757016	FALSE
0	0.251882272	FALSE
0	0.043805613	FALSE
0	5.735797399	FALSE
0	0.079397673	FALSE
0	9.368925394	FALSE
0	4.076659822	FALSE
0	7.074606434	FALSE
0	0.024640657	FALSE
0	0.076659822	FALSE
0	12.84873374	FALSE
0	0	FALSE
0	7.764544832	FALSE
0	4.240930869	FALSE
0	8.344969199	FALSE
0	4.791238877	FALSE
0	0	FALSE
0	0.528405202	FALSE
0	5.144421629	FALSE
0	0.052019165	FALSE
0	3.299110198	FALSE
0	0.361396304	FALSE
0	12.44900753	FALSE
0	3.321013005	FALSE
0	4.720054757	FALSE
0	8.720054757	FALSE
0	0.093086927	FALSE
0	0.895277207	FALSE
0	5.579739904	FALSE
0	6.95687885	FALSE
0	8.394250513	FALSE
1	3.997262149	TRUE
0	3.299110198	FALSE
0	0.366872005	FALSE
0	11.57015743	FALSE
1	6.239561944	FALSE
0	6.746064339	FALSE
0	23.55099247	FALSE
0	7.348391513	FALSE
0	11.55920602	FALSE
0	4.577686516	FALSE
0	0.402464066	FALSE
1	0.021902806	FALSE
1	7.82477755	FALSE
0	7.961670089	FALSE
0	0.027378508	FALSE
0	0.254620123	FALSE
0	7.843942505	FALSE
0	0.739219713	FALSE
0	3.488021903	FALSE
0	14.03696099	FALSE
1	4.542094456	TRUE
0	0.073921971	FALSE
0	0.041067762	FALSE
0	3.34017796	FALSE
0	9.960301164	FALSE
1	16.16427105	TRUE
1	4.435318275	FALSE
0	7.082819986	FALSE
0	0.290212183	FALSE
0	0.027378508	FALSE
0	0.246406571	FALSE
1	0.106776181	FALSE
0	3.137577002	FALSE
0	6.061601643	FALSE
0	8.076659822	FALSE
0	10.59000684	FALSE
0	1.604380561	FALSE
0	0.073921971	FALSE
0	1.555099247	FALSE
0	2.335386721	FALSE
0	9.716632444	FALSE
0	3.534565366	FALSE
0	0.358658453	FALSE
1	7.277207392	FALSE
0	5.639972621	FALSE
0	0.010951403	FALSE
0	4.13963039	FALSE
0	5.423682409	FALSE
0	7.017111567	FALSE
0	0.952772074	FALSE
0	19.57837098	FALSE
0	2.600958248	FALSE
0	16.47364819	FALSE
0	4.325804244	FALSE
0	7.958932238	FALSE
1	3.822039699	FALSE
0	6.825462012	TRUE
0	4.235455168	FALSE
0	4.210814511	FALSE
0	2.097193703	FALSE
0	6.754277892	FALSE
0	1.092402464	FALSE
0	6.001368925	FALSE
0	6.154688569	FALSE
0	2.351813826	FALSE
0	10.4421629	FALSE
0	6.475017112	FALSE
0	3.608487337	FALSE
0	7.994524298	FALSE
0	0.082135524	FALSE
0	11.6440794	FALSE
0	3.504449008	FALSE
1	7.080082136	FALSE
0	0.117727584	FALSE
1	0.484599589	FALSE
0	0.344969199	FALSE
0	6.340862423	FALSE
0	3.937029432	FALSE
1	7.008898015	FALSE
0	0.024640657	FALSE
0	5.828884326	FALSE
0	2.072553046	FALSE
0	4.008213552	FALSE
0	13.11156742	FALSE
0	1.470225873	FALSE
0	0.076659822	FALSE
0	2.001368925	FALSE
1	6.46954141	TRUE
0	11.83572895	FALSE
0	0.750171116	FALSE
0	3.622176591	FALSE
0	0.03559206	FALSE
0	0.509240246	FALSE
0	4.358658453	FALSE
0	7.433264887	FALSE
0	0.021902806	FALSE
0	5.032169747	FALSE
0	1.741273101	FALSE
0	0.021902806	FALSE
1	3.271731691	TRUE
0	4.350444901	FALSE
0	6.729637235	FALSE
0	0.323066393	TRUE
0	5.508555784	FALSE
0	0.772073922	FALSE
0	9.727583847	FALSE
0	0.010951403	FALSE
0	3.000684463	FALSE
0	6.395619439	FALSE
0	3.994524298	FALSE
0	3.789185489	FALSE
0	6.149212868	FALSE
0	4.45174538	FALSE
0	5.075975359	FALSE
0	1.404517454	FALSE
0	0.065708419	FALSE
0	6.212183436	FALSE
0	6.688569473	FALSE
0	8.158795346	FALSE
0	0.030116359	FALSE
0	8.273785079	FALSE
0	0.024640657	FALSE
0	3.118412047	FALSE
0	1.560574949	FALSE
0	5.086926762	FALSE
1	0.041067762	FALSE
0	0.049281314	FALSE
0	5.897330595	FALSE
0	13.67282683	FALSE
0	4.082135524	FALSE
0	12.88158795	FALSE
0	4.106776181	FALSE
0	0.131416838	FALSE
0	0.741957563	FALSE
0	5.483915127	FALSE
0	3.912388775	FALSE
0	2.88843258	FALSE
0	14.05065024	FALSE
0	3.20054757	FALSE
0	13.24298426	FALSE
0	4.73100616	FALSE
0	3.490759754	FALSE
0	0.484599589	FALSE
0	19.85215606	FALSE
0	0.019164956	FALSE
0	9.711156742	FALSE
0	9.065023956	FALSE
0	12.20533881	FALSE
1	0.030116359	FALSE
0	4.48733744	TRUE
0	2.477754962	FALSE
0	0.019164956	FALSE
0	3.972621492	FALSE
0	14.68583162	FALSE
0	0.235455168	FALSE
0	0.692676249	FALSE
0	5.210130048	FALSE
0	5.122518823	FALSE
0	5.557837098	FALSE
0	4.388774812	FALSE
0	7.871321013	FALSE
0	2.674880219	TRUE
0	8.665297741	FALSE
0	6.743326489	FALSE
1	0.325804244	FALSE
0	0.34770705	FALSE
0	3.786447639	FALSE
0	6.346338125	FALSE
0	2.765229295	FALSE
0	0.128678987	FALSE
0	0.134154689	FALSE
0	4.405201916	FALSE
0	4.996577687	FALSE
0	3.893223819	FALSE
0	12.92813142	FALSE
0	8.996577687	FALSE
0	10.15195072	FALSE
0	4.325804244	FALSE
0	0.032854209	FALSE
0	0.147843943	FALSE
0	4.156057495	FALSE
1	0	FALSE
0	5.990417522	FALSE
1	0.095824778	FALSE
0	4.27926078	FALSE
0	12.48459959	FALSE
0	0.131416838	FALSE
1	5.631759069	FALSE
0	5.524982888	FALSE
0	0.399726215	FALSE
0	1.785078713	FALSE
0	0.019164956	FALSE
0	0.002737851	FALSE
0	3.126625599	FALSE
0	0.251882272	FALSE
0	10.89938398	FALSE
0	3.906913073	FALSE
0	4.306639288	FALSE
0	0.005475702	FALSE
0	11.19507187	FALSE
0	0.057494867	FALSE
0	0.03559206	FALSE
0	0.093086927	TRUE
0	8.265571526	FALSE
0	0.424366872	FALSE
0	9.650924025	FALSE
0	6.19028063	FALSE
0	17.9192334	FALSE
0	4.38329911	FALSE
1	12.21355236	FALSE
0	2.521560575	FALSE
1	8.476386037	FALSE
0	6.231348392	FALSE
0	4.169746749	FALSE
0	6.173853525	FALSE
0	6.058863792	FALSE
0	3.93155373	FALSE
0	0.032854209	FALSE
0	2.54072553	FALSE
0	5.49486653	FALSE
0	0.013689254	FALSE
0	6.414784394	FALSE
0	6.776180698	FALSE
0	7.049965777	FALSE
0	0.334017796	FALSE
0	4.941820671	FALSE
0	2.266940452	FALSE
0	0.191649555	FALSE
0	10.22587269	FALSE
1	0.134154689	FALSE
0	0.024640657	FALSE
0	2.951403149	FALSE
0	4.153319644	FALSE
0	0.052019165	FALSE
0	6.7816564	FALSE
0	0.076659822	FALSE
0	0.010951403	FALSE
0	4.002737851	FALSE
0	12.62696783	FALSE
0	0.156057495	FALSE
0	0.019164956	FALSE
0	0	FALSE
0	2.576317591	FALSE
0	12.87063655	FALSE
0	9.894592745	FALSE
0	6.639288159	FALSE
0	6.546201232	FALSE
1	8.438056126	FALSE
0	0.227241615	FALSE
1	7.498973306	FALSE
0	11.71252567	FALSE
1	6.491444216	FALSE
0	5.535934292	FALSE
0	11.97262149	FALSE
1	1.478439425	FALSE
0	6.57357974	FALSE
0	0.845995893	FALSE
0	6.54072553	FALSE
0	2.841889117	FALSE
0	0.03559206	FALSE
0	3.416837782	FALSE
0	0.188911704	FALSE
0	5.393566051	FALSE
1	2.562628337	FALSE
0	1.106091718	FALSE
0	8.785763176	FALSE
1	0.005475702	FALSE
0	5.407255305	FALSE
0	4.298425736	FALSE
0	7.055441478	FALSE
0	4.889801506	FALSE
0	12.02464066	FALSE
0	3.734428474	FALSE
0	0.06844627	FALSE
0	0.062970568	FALSE
0	2.546201232	FALSE
0	0.840520192	FALSE
0	6.477754962	FALSE
0	3.75633128	FALSE
0	0.087611225	FALSE
0	9.754962355	FALSE
0	4.906228611	FALSE
0	0.714579055	FALSE
0	0.536618754	FALSE
0	8.306639288	FALSE
0	0.161533196	FALSE
0	5.404517454	FALSE
0	4.060232717	FALSE
0	0.399726215	FALSE
0	9.270362765	FALSE
1	0.13963039	FALSE
0	0.046543463	FALSE
0	8.246406571	FALSE
0	20.46817248	FALSE
1	0.476386037	FALSE
1	11.02258727	FALSE
[truncated: 1,999 more rows]
